# Supplementary material for: 2cChIP-seq and 2cMeDIP-seq: The Carrier-Assisted Methods for Epigenomic Profiling of Small Cell Numbers or Single Cells
Source: Int J Mol Sci. 2022 Nov 12;23(22):13984. doi: 10.3390/ijms232213984 (PMC9692998; doi:10.3390/ijms232213984)
Supplement: Supplementary file 1 [file ijms-23-13984-s001.zip › Table S1.xlsx]

## Sheet: Table S1
Table S1. Alignment statistics of 2cChIP-seq data generated in this study
Epigenetic modification	Sample	Raw reads	Clean reads	Mappable reads	Unique reads	Non-duplicate reads
H3K4me3(K562) 2cChIP-seq	10 #1	45938944	41302384	32726028	31817840	1668114
	10 #2	45188036	38420075	34132394	30213546	1306163
	50 #1	52386437	48599533	40697383	36266744	6064777
	50 #2	48531816	44632172	36567604	32546857	4457326
	100 #1	97932889	89552502	70095889	61762100	5505050
	100 #2	102338089	93502848	77591851	68284865	6609299
	1K #1	66044379	60024381	52213496	46712542	14698020
	1K #2	72484636	65772781	55136586	49318023	16165758
H3K27ac(K562) 2cChIP-seq	10 #1	35316350	32101059	27259193	24494737	712510
	10 #2	32029304	29037060	25938733	22949513	650061
	50 #1	46395955	41817967	31346324	27974129	2863128
	50 #2	44192994	40599700	34892041	31419835	2487389
	100 #1	45671081	41773043	34985550	31404548	3009047
	100 #2	53129464	48773210	38001174	34277998	3774563
	1K #1	38976219	34952185	27209328	24662583	14003201
	1K #2	36922322	33816364	28892900	26121673	14649200
5mc(FGSC) 2cMeDIP-seq	50 #1	63887840	53905811	17175116	15034115	2653310
	50 #2	74498082	61428716	19302923	16806255	2857204
	200 #1	24207574	18755088	7637278	6758439	3780126
	200 #2	51003389	42837752	17695806	15878823	4702752
	1K #1	33066704	31935524	24989054	11028654	4027558
	1K #2	38218932	37214281	29752194	14231343	4883193
	10K #1	48200238	46810874	37659624	18700665	9475832
	10K #2	51171260	51171071	38181219	13326066	5541900
	200K #1	37925337	36818753	28681075	13007818	9170926
	200K #2	34394413	33098287	24952516	9827323	7619016
5mc(diff-FGSC) 2cMeDIP-seq	100 #1	52524032	40528203	26355380	7726300	2121529
	100 #2	47193143	30462600	22460074	6002947	2900322
