# Supplementary material for: 2cChIP-seq and 2cMeDIP-seq: The Carrier-Assisted Methods for Epigenomic Profiling of Small Cell Numbers or Single Cells
Source: Int J Mol Sci. 2022 Nov 12;23(22):13984. doi: 10.3390/ijms232213984 (PMC9692998; doi:10.3390/ijms232213984)
Supplement: Supplementary file 1 [file ijms-23-13984-s001.zip › Table S2.xlsx]

## Sheet: Table S2
Table S2. Performance of 2cChIP-seq and other low-input epigenomic proﬁling methods
Reference	Method	Cell type (no. of cells)	Modiﬁcation	Jaccarda	Recall	Precision	AUC-ROC
This study	2cChIP-seq	K562 (1,000)	H3K4me3	0.955	0.977	0.976	0.96
		K562 (100)	H3K4me3	0.82	0.831	0.959	0.925
		K562 (50)	H3K4me3	0.731	0.748	0.884	0.86
		K562 (10)	H3K4me3	0.668	0.67	0.834	0.705
		K562 (1,000)	H3K27ac	0.831	0.929	0.867	0.925
		K562 (100)	H3K27ac	0.619	0.568	0.817	0.845
		K562 (50)	H3K27ac	0.595	0.513	0.806	0.815
		K562 (10)	H3K27ac	0.504	0.358	0.659	0.67
Carter et al. 2019 (PMID: 31431618)	ACT-seq	HEK293T (1,000)	H3K4me3	0.46	0.48	0.93	NRb
Skene et al. 2018 (PMID: 29651053)	CUT&RUN	K562 (100)	H3K27me3	NR	NR	NR	0.8
Ai et al. 2019 (PMID: 31481796)	Low-input itChIP-seq	mESC (100)	H3K4me3	NR	NR	NR	0.9
Cao et al. 2015 ( PMID: 26214128)	MOWChIP-seq	GM12878 (100)	H3K4me3	NR	NR	NR	0.94
Lara-Astiaso et al. 2014 (PMID: 25103404)	iChIP	Mouse B cell (5,000)	H3K4me3	NR	NR	NR	0.97
aJaccard coefficient was calculated as TP/(TP + FP + FN), where TP refers to true positive, FP refers to false positive and FN refers to false negative, to ChIP-seq peaks of bulk-cell sample.
bNR, not reported.
