# Supplementary material for: 2cChIP-seq and 2cMeDIP-seq: The Carrier-Assisted Methods for Epigenomic Profiling of Small Cell Numbers or Single Cells
Source: Int J Mol Sci. 2022 Nov 12;23(22):13984. doi: 10.3390/ijms232213984 (PMC9692998; doi:10.3390/ijms232213984)
Supplement: Supplementary file 1 [file ijms-23-13984-s001.zip › Table S3.xlsx]

## Sheet: Table S3
Table S3. Custom primers used in this work (Primer sequences are displayed in the direction of 5' to 3')
Common annealing primer
Tn5MErev	5'Phos/CTGTCTCTTATACACATCT
T7-barcode primer (annealed with Tn5MErev_primer, then assembled with Tn5)
T7-1	GACTGGAGTTCAGACGTGTGCTCTTCCGATCTAACCGCGGAGATGTGTATAAGAGACAG
T7-2	GACTGGAGTTCAGACGTGTGCTCTTCCGATCTGGTTATAAAGATGTGTATAAGAGACAG
T7-3	GACTGGAGTTCAGACGTGTGCTCTTCCGATCTCCAAGTCCAGATGTGTATAAGAGACAG
T7-4	GACTGGAGTTCAGACGTGTGCTCTTCCGATCTTTGGACTTAGATGTGTATAAGAGACAG
T7-5	GACTGGAGTTCAGACGTGTGCTCTTCCGATCTCAGTGGATAGATGTGTATAAGAGACAG
T7-6	GACTGGAGTTCAGACGTGTGCTCTTCCGATCTTGACAAGCAGATGTGTATAAGAGACAG
T7-7	GACTGGAGTTCAGACGTGTGCTCTTCCGATCTCTAGCTTGAGATGTGTATAAGAGACAG
T7-8	GACTGGAGTTCAGACGTGTGCTCTTCCGATCTTCGATCCAAGATGTGTATAAGAGACAG
T7-9	GACTGGAGTTCAGACGTGTGCTCTTCCGATCTCCTGAACTAGATGTGTATAAGAGACAG
T7-10	GACTGGAGTTCAGACGTGTGCTCTTCCGATCTTTCAGGTCAGATGTGTATAAGAGACAG
T7-11	GACTGGAGTTCAGACGTGTGCTCTTCCGATCTAGTAGAGAAGATGTGTATAAGAGACAG
T7-12	GACTGGAGTTCAGACGTGTGCTCTTCCGATCTGACGAGAGAGATGTGTATAAGAGACAG
T7-13	GACTGGAGTTCAGACGTGTGCTCTTCCGATCTAGACTTGGAGATGTGTATAAGAGACAG
T7-14	GACTGGAGTTCAGACGTGTGCTCTTCCGATCTGAGTCCAAAGATGTGTATAAGAGACAG
T7-15	GACTGGAGTTCAGACGTGTGCTCTTCCGATCTCAGTAGGCAGATGTGTATAAGAGACAG
T7-16	GACTGGAGTTCAGACGTGTGCTCTTCCGATCTTGACGAATAGATGTGTATAAGAGACAG
T7-17	GACTGGAGTTCAGACGTGTGCTCTTCCGATCTCTGTATTAAGATGTGTATAAGAGACAG
T7-18	GACTGGAGTTCAGACGTGTGCTCTTCCGATCTTCACGCCGAGATGTGTATAAGAGACAG
T7-19	GACTGGAGTTCAGACGTGTGCTCTTCCGATCTACTTACATAGATGTGTATAAGAGACAG
T7-20	GACTGGAGTTCAGACGTGTGCTCTTCCGATCTGTCCGTGCAGATGTGTATAAGAGACAG
T7-21	GACTGGAGTTCAGACGTGTGCTCTTCCGATCTAAGGTACCAGATGTGTATAAGAGACAG
T7-22	GACTGGAGTTCAGACGTGTGCTCTTCCGATCTGGAACGTTAGATGTGTATAAGAGACAG
T7-23	GACTGGAGTTCAGACGTGTGCTCTTCCGATCTAATTCTGCAGATGTGTATAAGAGACAG
T7-24	GACTGGAGTTCAGACGTGTGCTCTTCCGATCTGGCCTCATAGATGTGTATAAGAGACAG
T7-25	GACTGGAGTTCAGACGTGTGCTCTTCCGATCTATCTTAGTAGATGTGTATAAGAGACAG
T7-26	GACTGGAGTTCAGACGTGTGCTCTTCCGATCTGCTCCGACAGATGTGTATAAGAGACAG
T7-27	GACTGGAGTTCAGACGTGTGCTCTTCCGATCTATACCAAGAGATGTGTATAAGAGACAG
T7-28	GACTGGAGTTCAGACGTGTGCTCTTCCGATCTGCGTTGGAAGATGTGTATAAGAGACAG
T7-29	GACTGGAGTTCAGACGTGTGCTCTTCCGATCTCTTCACGGAGATGTGTATAAGAGACAG
T7-30	GACTGGAGTTCAGACGTGTGCTCTTCCGATCTTCCTGTAAAGATGTGTATAAGAGACAG
T7-31	GACTGGAGTTCAGACGTGTGCTCTTCCGATCTAGAATGCCAGATGTGTATAAGAGACAG
T7-32	GACTGGAGTTCAGACGTGTGCTCTTCCGATCTGAGGCATTAGATGTGTATAAGAGACAG
T7-33	GACTGGAGTTCAGACGTGTGCTCTTCCGATCTCCTCGGTAAGATGTGTATAAGAGACAG
T7-34	GACTGGAGTTCAGACGTGTGCTCTTCCGATCTTTCTAACGAGATGTGTATAAGAGACAG
T7-35	GACTGGAGTTCAGACGTGTGCTCTTCCGATCTATGAGGCTAGATGTGTATAAGAGACAG
T7-36	GACTGGAGTTCAGACGTGTGCTCTTCCGATCTGCAGAATCAGATGTGTATAAGAGACAG
T7-37	GACTGGAGTTCAGACGTGTGCTCTTCCGATCTCACTACGAAGATGTGTATAAGAGACAG
T7-38	GACTGGAGTTCAGACGTGTGCTCTTCCGATCTTGTCGTAGAGATGTGTATAAGAGACAG
T7-39	GACTGGAGTTCAGACGTGTGCTCTTCCGATCTACCACTTAAGATGTGTATAAGAGACAG
T7-40	GACTGGAGTTCAGACGTGTGCTCTTCCGATCTGTTGTCCGAGATGTGTATAAGAGACAG
T7-41	GACTGGAGTTCAGACGTGTGCTCTTCCGATCTATCCATATAGATGTGTATAAGAGACAG
T7-42	GACTGGAGTTCAGACGTGTGCTCTTCCGATCTGCTTGCGCAGATGTGTATAAGAGACAG
T7-43	GACTGGAGTTCAGACGTGTGCTCTTCCGATCTAGTATCTTAGATGTGTATAAGAGACAG
T7-44	GACTGGAGTTCAGACGTGTGCTCTTCCGATCTGACGCTCCAGATGTGTATAAGAGACAG
T7-45	GACTGGAGTTCAGACGTGTGCTCTTCCGATCTCATGCCATAGATGTGTATAAGAGACAG
T7-46	GACTGGAGTTCAGACGTGTGCTCTTCCGATCTTGCATTGCAGATGTGTATAAGAGACAG
T7-47	GACTGGAGTTCAGACGTGTGCTCTTCCGATCTATTGGAACAGATGTGTATAAGAGACAG
T7-48	GACTGGAGTTCAGACGTGTGCTCTTCCGATCTGCCAAGGTAGATGTGTATAAGAGACAG
T7-49	GACTGGAGTTCAGACGTGTGCTCTTCCGATCTCGAGATATAGATGTGTATAAGAGACAG
T7-50	GACTGGAGTTCAGACGTGTGCTCTTCCGATCTTAGAGCGCAGATGTGTATAAGAGACAG
T7-51	GACTGGAGTTCAGACGTGTGCTCTTCCGATCTAACCTGTTAGATGTGTATAAGAGACAG
T7-52	GACTGGAGTTCAGACGTGTGCTCTTCCGATCTGGTTCACCAGATGTGTATAAGAGACAG
T7-53	GACTGGAGTTCAGACGTGTGCTCTTCCGATCTCATTGTTGAGATGTGTATAAGAGACAG
T7-54	GACTGGAGTTCAGACGTGTGCTCTTCCGATCTTGCCACCAAGATGTGTATAAGAGACAG
T7-55	GACTGGAGTTCAGACGTGTGCTCTTCCGATCTGTTCGCCGAGATGTGTATAAGAGACAG
T7-56	GACTGGAGTTCAGACGTGTGCTCTTCCGATCTCACGAGCGAGATGTGTATAAGAGACAG
T7-57	GACTGGAGTTCAGACGTGTGCTCTTCCGATCTACGCCGCAAGATGTGTATAAGAGACAG
T7-58	GACTGGAGTTCAGACGTGTGCTCTTCCGATCTGTATTATGAGATGTGTATAAGAGACAG
T7-59	GACTGGAGTTCAGACGTGTGCTCTTCCGATCTGATAGATCAGATGTGTATAAGAGACAG
T7-60	GACTGGAGTTCAGACGTGTGCTCTTCCGATCTAGCGAGCTAGATGTGTATAAGAGACAG
T7-61	GACTGGAGTTCAGACGTGTGCTCTTCCGATCTCAGTTCCGAGATGTGTATAAGAGACAG
T7-62	GACTGGAGTTCAGACGTGTGCTCTTCCGATCTTGACCTTAAGATGTGTATAAGAGACAG
T7-63	GACTGGAGTTCAGACGTGTGCTCTTCCGATCTCTAGGCAAAGATGTGTATAAGAGACAG
T7-64	GACTGGAGTTCAGACGTGTGCTCTTCCGATCTTCGAATGGAGATGTGTATAAGAGACAG
T7-65	GACTGGAGTTCAGACGTGTGCTCTTCCGATCTCTTAGTGTAGATGTGTATAAGAGACAG
T7-66	GACTGGAGTTCAGACGTGTGCTCTTCCGATCTTCCGACACAGATGTGTATAAGAGACAG
T7-67	GACTGGAGTTCAGACGTGTGCTCTTCCGATCTAACAGGAAAGATGTGTATAAGAGACAG
T7-68	GACTGGAGTTCAGACGTGTGCTCTTCCGATCTGGTGAAGGAGATGTGTATAAGAGACAG
T7-69	GACTGGAGTTCAGACGTGTGCTCTTCCGATCTCCTGTGGCAGATGTGTATAAGAGACAG
T7-70	GACTGGAGTTCAGACGTGTGCTCTTCCGATCTTTCACAATAGATGTGTATAAGAGACAG
T7-71	GACTGGAGTTCAGACGTGTGCTCTTCCGATCTACACGAGTAGATGTGTATAAGAGACAG
T7-72	GACTGGAGTTCAGACGTGTGCTCTTCCGATCTGTGTAGACAGATGTGTATAAGAGACAG
T7-73	GACTGGAGTTCAGACGTGTGCTCTTCCGATCTGTTAATTGAGATGTGTATAAGAGACAG
T7-74	GACTGGAGTTCAGACGTGTGCTCTTCCGATCTACCGGCCAAGATGTGTATAAGAGACAG
T7-75	GACTGGAGTTCAGACGTGTGCTCTTCCGATCTGGAGTACTAGATGTGTATAAGAGACAG
T7-76	GACTGGAGTTCAGACGTGTGCTCTTCCGATCTAAGACGTCAGATGTGTATAAGAGACAG
T7-77	GACTGGAGTTCAGACGTGTGCTCTTCCGATCTGTCTCGCAAGATGTGTATAAGAGACAG
T7-78	GACTGGAGTTCAGACGTGTGCTCTTCCGATCTACTCTATGAGATGTGTATAAGAGACAG
T7-79	GACTGGAGTTCAGACGTGTGCTCTTCCGATCTGCGCCTGTAGATGTGTATAAGAGACAG
T7-80	GACTGGAGTTCAGACGTGTGCTCTTCCGATCTATATTCACAGATGTGTATAAGAGACAG
T7-81	GACTGGAGTTCAGACGTGTGCTCTTCCGATCTCTACAGTTAGATGTGTATAAGAGACAG
T7-82	GACTGGAGTTCAGACGTGTGCTCTTCCGATCTTCGTGACCAGATGTGTATAAGAGACAG
T7-83	GACTGGAGTTCAGACGTGTGCTCTTCCGATCTGGAAGCAGAGATGTGTATAAGAGACAG
T7-84	GACTGGAGTTCAGACGTGTGCTCTTCCGATCTAAGGATGAAGATGTGTATAAGAGACAG
T7-85	GACTGGAGTTCAGACGTGTGCTCTTCCGATCTTATAACCTAGATGTGTATAAGAGACAG
T7-86	GACTGGAGTTCAGACGTGTGCTCTTCCGATCTCGCGGTTCAGATGTGTATAAGAGACAG
T7-87	GACTGGAGTTCAGACGTGTGCTCTTCCGATCTTTGGTGAGAGATGTGTATAAGAGACAG
T7-88	GACTGGAGTTCAGACGTGTGCTCTTCCGATCTCCAACAGAAGATGTGTATAAGAGACAG
T7-89	GACTGGAGTTCAGACGTGTGCTCTTCCGATCTGTGCGATAAGATGTGTATAAGAGACAG
T7-90	GACTGGAGTTCAGACGTGTGCTCTTCCGATCTACATAGCGAGATGTGTATAAGAGACAG
T7-91	GACTGGAGTTCAGACGTGTGCTCTTCCGATCTGAACATACAGATGTGTATAAGAGACAG
T7-92	GACTGGAGTTCAGACGTGTGCTCTTCCGATCTAGGTGCGTAGATGTGTATAAGAGACAG
T7-93	GACTGGAGTTCAGACGTGTGCTCTTCCGATCTTATGAGTAAGATGTGTATAAGAGACAG
T7-94	GACTGGAGTTCAGACGTGTGCTCTTCCGATCTCGCAGACGAGATGTGTATAAGAGACAG
T7-95	GACTGGAGTTCAGACGTGTGCTCTTCCGATCTGATATCGAAGATGTGTATAAGAGACAG
T7-96	GACTGGAGTTCAGACGTGTGCTCTTCCGATCTAGCGCTAGAGATGTGTATAAGAGACAG
T5-barcode primer (annealed with Tn5MErev_primer, then assembled with Tn5)
T5	ACACTCTTTCCCTACACGACGCTCTTCCGATCTAGATGTGTATAAGAGACAG
i5-index library PCR primer
P5-A	AATGATACGGCGACCACCGAGATCTACACATAGAGGCACACTCTTTCCCTACACGAC
P5-B	AATGATACGGCGACCACCGAGATCTACACGGCTCTGAACACTCTTTCCCTACACGAC
i7-index library PCR primer
P7-1	CAAGCAGAAGACGGCATACGAGATTCTCCGGAGTGACTGGAGTTCAGACGTGTG
P7-2	CAAGCAGAAGACGGCATACGAGATAATGAGCGGTGACTGGAGTTCAGACGTGTG
Forward i5/i7 PCR primer	AATGATACGGCGACCACCGA
Reverse i5/i7 PCR primer	CAAGCAGAAGACGGCATACGA
Custom sequence primer:
Read 1 Sequencing Primer	ACACTCTTTCCCTACACGACGCTCTTCCGATCT
Read 2 Sequencing Primer	GTGACTGGAGTTCAGACGTGTGCTCTTCCGATCT
Index 1 Sequencing Primer	GATCGGAAGAGCACACGTCTGAACTCCAGTCAC
Index 2 Sequencing Primer	GATCGGAAGAGCGTCGTGTAGGGAAAGAGTGT
