# Supplementary material for: 2cChIP-seq and 2cMeDIP-seq: The Carrier-Assisted Methods for Epigenomic Profiling of Small Cell Numbers or Single Cells
Source: Int J Mol Sci. 2022 Nov 12;23(22):13984. doi: 10.3390/ijms232213984 (PMC9692998; doi:10.3390/ijms232213984)
Supplement: Supplementary file 1 [file ijms-23-13984-s001.zip › Table S4.xlsx]

## Sheet: Table S4
Table S4. Alignment statistics of single-cell 2cChIP-seq data generated in this study
File name	Total reads	Clean reads	Mappable reads	Unique reads	Non-duplicated unique reads	Mapping rate
ESC_H3K4me3_exp1_cell1.fastq.gz	3574784	893696	857191	135362	45593	0.959153
ESC_H3K4me3_exp1_cell2.fastq.gz	50840	12710	12313	1996	698	0.968765
ESC_H3K4me3_exp1_cell3.fastq.gz	33496	8374	7862	1241	505	0.938858
ESC_H3K4me3_exp1_cell4.fastq.gz	13208	3302	3192	490	195	0.966687
ESC_H3K4me3_exp1_cell5.fastq.gz	828840	207210	198442	33781	10458	0.957685
ESC_H3K4me3_exp1_cell6.fastq.gz	5658456	1414614	1355060	233250	70963	0.957901
ESC_H3K4me3_exp1_cell7.fastq.gz	1463632	365908	348654	57812	18281	0.952846
ESC_H3K4me3_exp1_cell8.fastq.gz	710964	177741	169121	29342	9043	0.951502
ESC_H3K4me3_exp1_cell9.fastq.gz	32528	8132	7861	1391	488	0.966675
ESC_H3K4me3_exp1_cell10.fastq.gz	75416	18854	17775	3103	1015	0.942771
ESC_H3K4me3_exp1_cell11.fastq.gz	51792	12948	1241	670	416	0.0958449
ESC_H3K4me3_exp1_cell12.fastq.gz	979200	244800	234223	40569	12797	0.956793
ESC_H3K4me3_exp1_cell13.fastq.gz	71096	17774	4982	1483	774	0.280297
ESC_H3K4me3_exp1_cell14.fastq.gz	1590180	397545	379987	63902	20890	0.955834
ESC_H3K4me3_exp1_cell15.fastq.gz	373844	93461	88882	16116	4851	0.951006
ESC_H3K4me3_exp1_cell16.fastq.gz	73288	18322	17439	3480	1112	0.951807
ESC_H3K4me3_exp1_cell17.fastq.gz	371932	92983	89027	15100	4985	0.957455
ESC_H3K4me3_exp1_cell18.fastq.gz	1117288	279322	265468	49835	13169	0.950401
ESC_H3K4me3_exp1_cell19.fastq.gz	1047408	261852	250127	42836	13029	0.955223
ESC_H3K4me3_exp1_cell20.fastq.gz	2054900	513725	487563	81229	25325	0.949074
ESC_H3K4me3_exp1_cell21.fastq.gz	5730800	1432700	1363864	211653	76586	0.951954
ESC_H3K4me3_exp1_cell22.fastq.gz	114328	28582	26843	4250	1512	0.939158
ESC_H3K4me3_exp1_cell23.fastq.gz	3665160	916290	873212	144520	46223	0.952986
ESC_H3K4me3_exp1_cell24.fastq.gz	39188	9797	9437	1591	535	0.963254
ESC_H3K4me3_exp1_cell25.fastq.gz	71660	17915	17141	2929	989	0.956796
ESC_H3K4me3_exp1_cell26.fastq.gz	1241992	310498	296928	52994	15902	0.956296
ESC_H3K4me3_exp1_cell27.fastq.gz	1137868	284467	271717	46145	14101	0.955179
ESC_H3K4me3_exp1_cell28.fastq.gz	690200	172550	169622	28681	9305	0.983031
ESC_H3K4me3_exp1_cell29.fastq.gz	21624	5406	5173	952	298	0.9569
ESC_H3K4me3_exp1_cell30.fastq.gz	34168	8542	8262	1636	481	0.967221
ESC_H3K4me3_exp1_cell31.fastq.gz	13440	3360	3228	540	202	0.960714
ESC_H3K4me3_exp1_cell32.fastq.gz	16784	4196	4022	749	247	0.958532
ESC_H3K4me3_exp1_cell33.fastq.gz	1136624	284156	232191	41963	14222	0.817125
ESC_H3K4me3_exp1_cell34.fastq.gz	89708	22427	21534	3657	1249	0.960182
ESC_H3K4me3_exp1_cell35.fastq.gz	16724	4181	4018	685	264	0.961014
ESC_H3K4me3_exp1_cell36.fastq.gz	12128	3032	2887	583	164	0.952177
ESC_H3K4me3_exp1_cell37.fastq.gz	453592	113398	108171	19227	6069	0.953906
ESC_H3K4me3_exp1_cell38.fastq.gz	414100	103525	98368	17877	5386	0.950186
ESC_H3K4me3_exp1_cell39.fastq.gz	230116	57529	54795	10276	3088	0.952476
ESC_H3K4me3_exp1_cell40.fastq.gz	13700	3425	3301	610	199	0.963796
ESC_H3K4me3_exp1_cell41.fastq.gz	1048184	262046	251476	42659	14130	0.959664
ESC_H3K4me3_exp1_cell42.fastq.gz	14576	3644	3558	770	197	0.9764
ESC_H3K4me3_exp1_cell43.fastq.gz	185720	46430	43793	7741	2435	0.943205
ESC_H3K4me3_exp1_cell44.fastq.gz	955316	238829	227368	37053	12311	0.952012
ESC_H3K4me3_exp1_cell45.fastq.gz	39040	9760	7272	1350	544	0.745082
ESC_H3K4me3_exp1_cell46.fastq.gz	79836	19959	19057	3532	1095	0.954807
ESC_H3K4me3_exp1_cell47.fastq.gz	50200	12550	11964	2190	687	0.953307
ESC_H3K4me3_exp1_cell48.fastq.gz	7184	1796	1624	294	142	0.904232
ESC_H3K4me3_exp1_cell49.fastq.gz	153024	38256	36239	5892	2063	0.947276
ESC_H3K4me3_exp1_cell50.fastq.gz	1690676	422669	404107	69260	21535	0.956084
ESC_H3K4me3_exp1_cell51.fastq.gz	156356	39089	37543	7154	2106	0.960449
ESC_H3K4me3_exp1_cell52.fastq.gz	314624	78656	75150	12504	4270	0.955426
ESC_H3K4me3_exp1_cell53.fastq.gz	10420	2605	2428	526	146	0.932054
ESC_H3K4me3_exp1_cell54.fastq.gz	1372180	343045	328095	54419	17275	0.95642
ESC_H3K4me3_exp1_cell55.fastq.gz	1007260	251815	239554	39882	12541	0.951309
ESC_H3K4me3_exp1_cell56.fastq.gz	375616	93904	9023	4653	2993	0.0960875
ESC_H3K4me3_exp1_cell57.fastq.gz	333648	83412	79735	12594	4418	0.955918
ESC_H3K4me3_exp1_cell58.fastq.gz	420216	105054	100537	15947	6078	0.957003
ESC_H3K4me3_exp1_cell59.fastq.gz	60964	15241	14324	2686	803	0.939833
ESC_H3K4me3_exp1_cell60.fastq.gz	3428	857	792	121	58	0.924154
ESC_H3K4me3_exp1_cell61.fastq.gz	44964	11241	10652	2049	628	0.947603
ESC_H3K4me3_exp1_cell62.fastq.gz	498796	124699	119617	20358	6729	0.959246
ESC_H3K4me3_exp1_cell63.fastq.gz	219752	54938	52632	9485	2859	0.958025
ESC_H3K4me3_exp1_cell64.fastq.gz	25360	6340	6051	1074	350	0.954416
ESC_H3K4me3_exp1_cell65.fastq.gz	493592	123398	117501	20827	6570	0.952212
ESC_H3K4me3_exp1_cell66.fastq.gz	254668	63667	31123	7465	3168	0.48884
ESC_H3K4me3_exp1_cell67.fastq.gz	17936	4484	4233	730	234	0.944023
ESC_H3K4me3_exp1_cell68.fastq.gz	25508	6377	6102	1109	396	0.956876
ESC_H3K4me3_exp1_cell69.fastq.gz	915264	228816	218526	36854	11903	0.955029
ESC_H3K4me3_exp1_cell70.fastq.gz	700208	175052	167289	28639	9332	0.955653
ESC_H3K4me3_exp1_cell71.fastq.gz	14584	3646	3479	642	198	0.954196
ESC_H3K4me3_exp1_cell72.fastq.gz	12008	3002	2826	622	187	0.941372
ESC_H3K4me3_exp1_cell73.fastq.gz	983332	245833	235613	39208	12847	0.958427
ESC_H3K4me3_exp1_cell74.fastq.gz	25588	6397	6133	1125	356	0.958731
ESC_H3K4me3_exp1_cell75.fastq.gz	225188	56297	53674	8851	3079	0.953408
ESC_H3K4me3_exp1_cell76.fastq.gz	60736	15184	14394	2580	851	0.947972
ESC_H3K4me3_exp1_cell77.fastq.gz	5848	1462	1418	313	116	0.969904
ESC_H3K4me3_exp1_cell78.fastq.gz	20852	5213	5019	758	324	0.962785
ESC_H3K4me3_exp1_cell79.fastq.gz	2933184	733296	698259	119420	36736	0.95222
ESC_H3K4me3_exp1_cell80.fastq.gz	68128	17032	16429	2880	922	0.964596
ESC_H3K4me3_exp1_cell81.fastq.gz	61044	15261	13436	2604	777	0.880414
ESC_H3K4me3_exp1_cell82.fastq.gz	6256	1564	1463	322	73	0.935422
ESC_H3K4me3_exp1_cell83.fastq.gz	44396	11099	10651	1982	632	0.959636
ESC_H3K4me3_exp1_cell84.fastq.gz	577168	144292	138001	23719	7174	0.956401
ESC_H3K4me3_exp1_cell85.fastq.gz	858212	214553	206532	34726	11159	0.962615
ESC_H3K4me3_exp1_cell86.fastq.gz	344680	86170	82412	13694	4705	0.956389
ESC_H3K4me3_exp1_cell87.fastq.gz	20256	5064	4799	1137	344	0.94767
ESC_H3K4me3_exp1_cell88.fastq.gz	42812	10703	10176	1872	652	0.950761
ESC_H3K4me3_exp1_cell89.fastq.gz	1178132	294533	281577	48509	15337	0.956012
ESC_H3K4me3_exp1_cell90.fastq.gz	70644	17661	17342	3092	980	0.981938
ESC_H3K4me3_exp1_cell91.fastq.gz	80928	20232	19276	3368	1153	0.952748
ESC_H3K4me3_exp1_cell92.fastq.gz	788040	197010	182016	32411	9391	0.923892
ESC_H3K4me3_exp1_cell93.fastq.gz	1511672	377918	363389	60724	19912	0.961555
ESC_H3K4me3_exp1_cell94.fastq.gz	3383292	845823	810736	132606	43061	0.958517
ESC_H3K4me3_exp1_cell95.fastq.gz	64388	16097	15272	2467	959	0.948748
ESC_H3K4me3_exp1_cell96.fastq.gz	20224	5056	4834	777	307	0.956092
ESC_H3K4me3_exp2_cell1.fastq.gz	13884	3471	3271	630	205	0.94238
ESC_H3K4me3_exp2_cell2.fastq.gz	250348	62587	60105	10283	3909	0.960343
ESC_H3K4me3_exp2_cell3.fastq.gz	730132	182533	174427	30813	11166	0.955592
ESC_H3K4me3_exp2_cell4.fastq.gz	212288	53072	50789	9809	3472	0.956983
ESC_H3K4me3_exp2_cell5.fastq.gz	10436	2609	2527	315	112	0.96857
ESC_H3K4me3_exp2_cell6.fastq.gz	6004	1501	1412	292	92	0.940706
ESC_H3K4me3_exp2_cell7.fastq.gz	2728	682	623	110	49	0.91349
ESC_H3K4me3_exp2_cell8.fastq.gz	308	77	70	12	10	0.909091
ESC_H3K4me3_exp2_cell9.fastq.gz	100736	25184	23724	4522	1559	0.942027
ESC_H3K4me3_exp2_cell10.fastq.gz	429424	107356	102804	17385	6451	0.957599
ESC_H3K4me3_exp2_cell11.fastq.gz	878596	219649	209921	36962	13457	0.955711
ESC_H3K4me3_exp2_cell12.fastq.gz	5276	1319	1241	272	83	0.940864
ESC_H3K4me3_exp2_cell13.fastq.gz	288448	72112	70810	12838	4579	0.981945
ESC_H3K4me3_exp2_cell14.fastq.gz	18132	4533	4289	866	260	0.946173
ESC_H3K4me3_exp2_cell15.fastq.gz	2484	621	595	159	38	0.958132
ESC_H3K4me3_exp2_cell16.fastq.gz	4650620	1162655	1110366	191099	72246	0.955026
ESC_H3K4me3_exp2_cell17.fastq.gz	5340	1335	1254	200	94	0.939326
ESC_H3K4me3_exp2_cell18.fastq.gz	1032	258	251	33	21	0.972868
ESC_H3K4me3_exp2_cell19.fastq.gz	5648	1412	1331	184	67	0.942635
ESC_H3K4me3_exp2_cell20.fastq.gz	8704	2176	1804	273	86	0.829044
ESC_H3K4me3_exp2_cell21.fastq.gz	2240	560	476	119	41	0.85
ESC_H3K4me3_exp2_cell22.fastq.gz	1388504	347126	331201	59220	20572	0.954123
ESC_H3K4me3_exp2_cell23.fastq.gz	14824	3706	3478	674	251	0.938478
ESC_H3K4me3_exp2_cell24.fastq.gz	604036	151009	11858	7118	4845	0.0785251
ESC_H3K4me3_exp2_cell25.fastq.gz	728512	182128	174352	30419	10947	0.957305
ESC_H3K4me3_exp2_cell26.fastq.gz	7724	1931	1876	218	113	0.971517
ESC_H3K4me3_exp2_cell27.fastq.gz	4188	1047	861	106	67	0.82235
ESC_H3K4me3_exp2_cell28.fastq.gz	3236	809	752	153	53	0.929543
ESC_H3K4me3_exp2_cell29.fastq.gz	955292	238823	227085	38620	15660	0.950851
ESC_H3K4me3_exp2_cell30.fastq.gz	140844	35211	33527	6003	2353	0.952174
ESC_H3K4me3_exp2_cell31.fastq.gz	47944	11986	11493	1836	822	0.958869
ESC_H3K4me3_exp2_cell32.fastq.gz	514024	128506	121641	21682	8368	0.946578
ESC_H3K4me3_exp2_cell33.fastq.gz	7160	1790	1701	317	141	0.950279
ESC_H3K4me3_exp2_cell34.fastq.gz	1949824	487456	9684	7740	5835	0.0198664
ESC_H3K4me3_exp2_cell35.fastq.gz	51736	12934	12355	2357	828	0.955234
ESC_H3K4me3_exp2_cell36.fastq.gz	31760	7940	7795	1473	487	0.981738
ESC_H3K4me3_exp2_cell37.fastq.gz	3288	822	790	137	56	0.961071
ESC_H3K4me3_exp2_cell38.fastq.gz	1652	413	390	57	31	0.94431
ESC_H3K4me3_exp2_cell39.fastq.gz	2712	678	649	86	29	0.957227
ESC_H3K4me3_exp2_cell40.fastq.gz	853232	213308	201970	35553	13794	0.946847
ESC_H3K4me3_exp2_cell41.fastq.gz	20	5	1	1	0	0.2
ESC_H3K4me3_exp2_cell42.fastq.gz	174612	43653	41914	7226	2938	0.960163
ESC_H3K4me3_exp2_cell43.fastq.gz	2880	720	508	85	37	0.705556
ESC_H3K4me3_exp2_cell44.fastq.gz	4904	1226	1191	230	97	0.971452
ESC_H3K4me3_exp2_cell45.fastq.gz	535100	133775	127505	21958	8194	0.95313
ESC_H3K4me3_exp2_cell46.fastq.gz	1281816	320454	305923	54767	20167	0.954655
ESC_H3K4me3_exp2_cell47.fastq.gz	710996	177749	169851	29700	11650	0.955567
ESC_H3K4me3_exp2_cell48.fastq.gz	1209240	302310	290280	51829	19292	0.960206
ESC_H3K4me3_exp2_cell49.fastq.gz	224	56	55	9	3	0.982143
ESC_H3K4me3_exp2_cell50.fastq.gz	44924	11231	10706	1979	675	0.953254
ESC_H3K4me3_exp2_cell51.fastq.gz	368	92	85	30	9	0.923913
ESC_H3K4me3_exp2_cell52.fastq.gz	2612	653	407	34	22	0.623277
ESC_H3K4me3_exp2_cell53.fastq.gz	577528	144382	137982	23514	9787	0.955673
ESC_H3K4me3_exp2_cell54.fastq.gz	3212	803	758	148	52	0.94396
ESC_H3K4me3_exp2_cell55.fastq.gz	4984	1246	1216	247	76	0.975923
ESC_H3K4me3_exp2_cell56.fastq.gz	5212	1303	1205	244	95	0.924789
ESC_H3K4me3_exp2_cell57.fastq.gz	6160	1540	1459	295	93	0.947403
ESC_H3K4me3_exp2_cell58.fastq.gz	2288	572	536	116	48	0.937063
ESC_H3K4me3_exp2_cell59.fastq.gz	1086892	271723	171724	36069	16862	0.631982
ESC_H3K4me3_exp2_cell60.fastq.gz	178376	44594	42323	7636	2985	0.949074
ESC_H3K4me3_exp2_cell61.fastq.gz	379236	94809	35801	10083	5370	0.377612
ESC_H3K4me3_exp2_cell62.fastq.gz	344	86	82	9	7	0.953488
ESC_H3K4me3_exp2_cell63.fastq.gz	1160	290	285	20	17	0.982759
ESC_H3K4me3_exp2_cell64.fastq.gz	257524	64381	24237	6872	3447	0.376462
ESC_H3K4me3_exp2_cell65.fastq.gz	9616	2404	2297	379	151	0.955491
ESC_H3K4me3_exp2_cell66.fastq.gz	5332	1333	966	85	47	0.724681
ESC_H3K4me3_exp2_cell67.fastq.gz	244860	61215	58288	9681	4101	0.952185
ESC_H3K4me3_exp2_cell68.fastq.gz	728164	182041	174199	30139	12512	0.956922
ESC_H3K4me3_exp2_cell69.fastq.gz	1408	352	348	72	23	0.988636
ESC_H3K4me3_exp2_cell70.fastq.gz	5712	1428	1353	222	74	0.947479
ESC_H3K4me3_exp2_cell71.fastq.gz	111304	27826	27680	5125	1843	0.994753
ESC_H3K4me3_exp2_cell72.fastq.gz	316544	79136	74725	13659	5061	0.944261
ESC_H3K4me3_exp2_cell73.fastq.gz	8796	2199	2139	484	147	0.972715
ESC_H3K4me3_exp2_cell74.fastq.gz	453224	113306	110546	18770	7140	0.975641
ESC_H3K4me3_exp2_cell75.fastq.gz	1120	280	269	26	18	0.960714
ESC_H3K4me3_exp2_cell76.fastq.gz	897536	224384	213821	38108	13504	0.952924
ESC_H3K4me3_exp2_cell77.fastq.gz	1056468	264117	250743	44285	17266	0.949363
ESC_H3K4me3_exp2_cell78.fastq.gz	418696	104674	99976	18130	6431	0.955118
ESC_H3K4me3_exp2_cell79.fastq.gz	7212	1803	1673	263	90	0.927898
ESC_H3K4me3_exp2_cell80.fastq.gz	172688	43172	40980	6902	3019	0.949226
ESC_H3K4me3_exp2_cell81.fastq.gz	708084	177021	37888	14076	8599	0.214031
ESC_H3K4me3_exp2_cell82.fastq.gz	128100	32025	30731	5557	2101	0.959594
ESC_H3K4me3_exp2_cell83.fastq.gz	620804	156455	155201	26125	9723	0.991985
ESC_H3K4me3_exp2_cell84.fastq.gz	568	142	20	6	6	0.140845
ESC_H3K4me3_exp2_cell85.fastq.gz	2232	558	517	95	41	0.926523
ESC_H3K4me3_exp2_cell86.fastq.gz	123016	30754	29380	5240	2000	0.955323
ESC_H3K4me3_exp2_cell87.fastq.gz	1895668	473917	56779	27242	18592	0.119808
ESC_H3K4me3_exp2_cell88.fastq.gz	2427332	606833	30311	20815	15716	0.0499495
ESC_H3K4me3_exp2_cell89.fastq.gz	4540	1135	1082	217	78	0.953304
ESC_H3K4me3_exp2_cell90.fastq.gz	575788	143947	16817	8464	5497	0.116828
ESC_H3K4me3_exp2_cell91.fastq.gz	2069096	517274	493904	87125	33350	0.954821
ESC_H3K4me3_exp2_cell92.fastq.gz	4792	1198	1132	215	83	0.944908
ESC_H3K4me3_exp2_cell93.fastq.gz	2420	605	562	95	41	0.928926
ESC_H3K4me3_exp2_cell94.fastq.gz	13612	3403	3224	506	222	0.947399
ESC_H3K4me3_exp2_cell95.fastq.gz	336788	84197	80436	13984	5461	0.955331
ESC_H3K4me3_exp2_cell96.fastq.gz	355612	88903	84528	16057	5110	0.950789
Average	496376	124100	107405	18702.7	6536.75	0.888218
