# Supplementary material for: 2cChIP-seq and 2cMeDIP-seq: The Carrier-Assisted Methods for Epigenomic Profiling of Small Cell Numbers or Single Cells
Source: Int J Mol Sci. 2022 Nov 12;23(22):13984. doi: 10.3390/ijms232213984 (PMC9692998; doi:10.3390/ijms232213984)
Supplement: Supplementary file 1 [file ijms-23-13984-s001.zip › Table S5.xlsx]

## Sheet: The list of the DMRs
Table S5. DMRs analysis between FGSC and differentied FGSC
The list of the DMRs
DMRs	log2 fold change	p-value	FDR	Annotation	SYMBOL
chr9:3031251-3038426	-5.13	6.96e-23	1.03e-17	Promoter	Mir101c
chr9:35304992-35305733	-4.82	2.7e-20	2e-15	Intron	4933422A05Rik
chr9:3017715-3019577	-4.99	5.54e-19	2.74e-14	Exon	Mir101c
chr11:104230955-104233066	-6.46	2.27e-18	8.4e-14	Promoter	Mapt
chr11:97628199-97630347	-4.71	3.25e-18	9.63e-14	Promoter	Epop
chr9:3014621-3016352	-5.77	4.3e-18	1.06e-13	Exon	Mir101c
chr8:69902083-69903696	-5.9	8.73e-18	1.73e-13	Promoter	Yjefn3
chr3:88022375-88024107	-4.66	1.05e-17	1.73e-13	Promoter	Hapln2
chr8:69880944-69882947	-4.81	9.62e-18	1.73e-13	Exon	Cilp2
chr3:107516754-107518268	-5.02	1.42e-17	2.11e-13	Promoter	Slc6a17
chr9:3024987-3026106	-4.72	2.96e-17	3.98e-13	Exon	Mir101c
chr2:98663665-98664176	-4.32	3.73e-17	4.61e-13	Exon	Lrrc4c
chr3:18054360-18055926	-4.95	7.52e-17	8.58e-13	Promoter	Bhlhe22
chr10:85386896-85388789	-4.84	1.15e-16	1.21e-12	Promoter	Btbd11
chr3:38885203-38888174	-4.07	1.41e-16	1.4e-12	Promoter	Fat4
chr6:47650124-47650750	5.01	1.89e-16	1.75e-12	Distal Intergenic	Ezh2
chr9:98954916-98957241	-4.1	5.37e-16	4.68e-12	Promoter	Foxl2
chr11:108920197-108922066	-5.19	1.24e-15	1.02e-11	Promoter	Axin2
chr11:120659764-120661603	-4.75	1.33e-15	1.04e-11	Promoter	Notum
chr5:127241201-127242909	-4.63	1.47e-15	1.09e-11	Promoter	Tmem132c
chr11:82387120-82389838	-4.69	1.56e-15	1.1e-11	Promoter	Tmem132e
chr11:98981608-98982945	-5.15	1.77e-15	1.19e-11	Promoter	Gjd3
chr9:3026270-3028886	-4.3	1.84e-15	1.19e-11	Exon	Mir101c
chr11:87357824-87359364	-5.73	2.14e-15	1.32e-11	Promoter	Ppm1e
chr19:61225676-61227444	-4.42	2.42e-15	1.44e-11	Promoter	Csf2ra
chr11:119546865-119548652	-4.07	2.52e-15	1.44e-11	Promoter	Gm11762
chr7:112953733-112955716	-4.3	2.69e-15	1.48e-11	Promoter	Rassf10
chr9:86879341-86881050	-4.69	8.05e-15	4.2e-11	Promoter	Snap91
chr11:50601634-50603618	-4.28	8.21e-15	4.2e-11	Promoter	Adamts2
chr3:89830753-89832037	-4.68	8.61e-15	4.25e-11	Promoter	She
chr2:121139748-121140775	-5.18	9.74e-15	4.54e-11	Promoter	Lcmt2
chr12:111274126-111275697	-4.52	9.79e-15	4.54e-11	Promoter	Amn
chr3:45380107-45381410	-4.13	1.08e-14	4.69e-11	Promoter	Pcdh10
chr11:115858350-115860044	-4.44	1.07e-14	4.69e-11	Exon	Llgl2
chr3:68869067-68870604	-4.57	1.16e-14	4.9e-11	Promoter	1110032F04Rik
chr11:104131841-104134002	-3.87	1.42e-14	5.87e-11	Promoter	Crhr1
chr5:29477368-29478819	-4.66	1.6e-14	6.4e-11	Promoter	Mnx1
chr11:4946895-4948188	-4.9	1.66e-14	6.48e-11	Promoter	Nefh
chr8:15027432-15029187	-4.74	1.87e-14	7.12e-11	Exon	Kbtbd11
chr12:113139963-113141119	-4.47	2.13e-14	7.9e-11	Promoter	Crip2
chr9:3023208-3024601	-4.03	2.63e-14	9.51e-11	Exon	Mir101c
chr2:102450140-102451792	-4.35	2.84e-14	1e-10	5' UTR	Fjx1
chr2:119872368-119873506	-4.97	3.09e-14	1.06e-10	Distal Intergenic	Mga
chr11:71750475-71751774	-4.49	3.27e-14	1.1e-10	Promoter	Wscd1
chr12:112678345-112679825	-4.57	3.46e-14	1.14e-10	Promoter	Zbtb42
chr3:93447059-93447916	-4	4.15e-14	1.34e-10	Exon	Tchh
chr11:53478413-53480182	-4.14	4.99e-14	1.57e-10	Promoter	Sowaha
chr9:56796199-56797212	-4.42	5.49e-14	1.66e-10	Promoter	Lingo1
chr8:71628855-71630526	-4.36	5.5e-14	1.66e-10	3' UTR	Mir6769b
chr19:25236439-25237967	-4.62	5.9e-14	1.72e-10	Promoter	Kank1
chr2:118702380-118704034	-6.07	5.93e-14	1.72e-10	Promoter	Ankrd63
chr3:59005401-59006622	-4.31	6.32e-14	1.8e-10	Promoter	Med12l
chr8:106135793-106137541	-4.33	7.04e-14	1.97e-10	Promoter	1810019D21Rik
chr8:35587632-35589232	-5.64	7.19e-14	1.98e-10	Promoter	Gm16793
chr3:83127872-83129649	-4.13	7.61e-14	2.05e-10	Promoter	Gm10710
chr3:131110838-131112633	-3.64	7.99e-14	2.12e-10	Promoter	Lef1
chr7:142967881-142969522	-3.87	8.28e-14	2.15e-10	Promoter	Ascl2
chr2:25180519-25182060	-3.67	9.29e-14	2.37e-10	Promoter	Nrarp
chr13:13783862-13785678	-4.36	1.03e-13	2.57e-10	Promoter	Gng4
chr12:111485015-111486436	-4.33	1.06e-13	2.57e-10	Promoter	Gm266
chr11:114065554-114067313	-4.19	1.06e-13	2.57e-10	Promoter	Sdk2
chr2:25289948-25291170	-4.8	1.12e-13	2.67e-10	Promoter	Lrrc26
chr4:115938915-115940232	-4.81	1.2e-13	2.83e-10	Promoter	Dmbx1
chr2:172550336-172551717	-4.34	1.3e-13	3e-10	Promoter	Tfap2c
chr7:93079768-93081102	-4.63	1.38e-13	3.14e-10	5' UTR	Gm15501
chr13:31557880-31560154	-3.65	1.4e-13	3.15e-10	5' UTR	Foxq1
chr19:26606271-26608057	-4.75	1.43e-13	3.17e-10	Promoter	Smarca2
chr5:144357162-144358736	-3.84	1.51e-13	3.25e-10	Promoter	Dmrt1i
chr11:95119964-95121775	-3.55	1.51e-13	3.25e-10	Promoter	Dlx3
chr15:11904503-11905703	-4.28	1.67e-13	3.49e-10	Promoter	Npr3
chr10:127326057-127326806	-4.79	1.66e-13	3.49e-10	Exon	Arhgap9
chr17:36144923-36146076	-4.02	1.82e-13	3.75e-10	Promoter	2410017I17Rik
chr17:87796771-87798954	-3.88	1.86e-13	3.77e-10	Promoter	Kcnk12
chr2:180455754-180457211	-5.77	2e-13	3.98e-10	Promoter	Slco4a1
chr7:19522877-19524750	-4.11	2.01e-13	3.98e-10	Exon	Nkpd1
chr5:129583503-129585330	-4.17	2.08e-13	4.06e-10	Promoter	Mmp17
chr9:108826952-108827942	-5.36	2.12e-13	4.08e-10	Exon	Celsr3
chr11:72266100-72267488	-4.9	2.33e-13	4.44e-10	Promoter	Slc13a5
chr7:35117939-35120517	-3.91	2.38e-13	4.47e-10	Promoter	Cebpa
chr2:131561011-131562730	-4.2	2.64e-13	4.9e-10	Promoter	Adra1d
chr2:178413361-178414949	-5.02	3.04e-13	5.57e-10	Promoter	Ppp1r3d
chr12:80757374-80759443	-3.54	3.33e-13	6.03e-10	3' UTR	Ccdc177
chr13:38344876-38347016	-3.66	3.44e-13	6.14e-10	Promoter	Bmp6
chr17:29886708-29888832	-6.86	3.92e-13	6.93e-10	Promoter	Mdga1
chr2:164997086-164998183	-4.6	4.64e-13	8.1e-10	Promoter	Slc12a5
chr2:26202003-26203315	-6.17	4.76e-13	8.21e-10	Promoter	Lhx3
chr5:136881198-136883225	-3.44	4.94e-13	8.41e-10	Promoter	Col26a1
chr13:35968086-35969814	-6.14	5.08e-13	8.55e-10	Promoter	Ppp1r3g
chr9:108831790-108833016	-6.06	5.17e-13	8.62e-10	Promoter	Celsr3
chr8:14095458-14097316	-3.73	5.79e-13	9.55e-10	Promoter	Dlgap2
chr11:103360118-103361043	-4.65	6.26e-13	1.02e-09	Promoter	Arhgap27
chr2:148406522-148408551	-3.87	6.41e-13	1.03e-09	Promoter	Thbd
chr16:35540592-35542731	-3.95	6.44e-13	1.03e-09	Promoter	Sema5b
chr11:97021823-97022579	-4.82	6.51e-13	1.03e-09	Exon	Sp6
chr11:98052025-98053117	-4.32	6.87e-13	1.05e-09	Promoter	Stac2
chr12:72069826-72071220	-4.14	6.9e-13	1.05e-09	Promoter	Gpr135
chr9:47529726-47531871	-3.84	7.02e-13	1.05e-09	Promoter	Cadm1
chr10:123264457-123265853	-4.03	7.04e-13	1.05e-09	Promoter	Tafa2
chr5:98185228-98186714	-4.01	7.04e-13	1.05e-09	Promoter	A730035I17Rik
chr2:36102489-36104045	-4.14	7.22e-13	1.07e-09	Promoter	Lhx6
chr3:61002333-61004039	-5.46	7.29e-13	1.07e-09	Promoter	P2ry1
chr11:97534456-97535403	-4.62	7.49e-13	1.09e-09	Exon	Srcin1
chr3:69316917-69318169	-4.95	7.88e-13	1.13e-09	Promoter	Ppm1l
chr7:81453604-81454793	-3.88	8.01e-13	1.13e-09	Promoter	Cpeb1
chr17:27511848-27513006	-4.53	8.04e-13	1.13e-09	Promoter	Grm4
chr7:99625404-99627148	-4.03	8.07e-13	1.13e-09	Promoter	Tpbgl
chr5:67606781-67608767	-3.9	8.24e-13	1.14e-09	Promoter	Shisa3
chr7:143501630-143503110	-4.7	8.52e-13	1.17e-09	Promoter	Phlda2
chr4:46343671-46345676	-3.63	8.99e-13	1.22e-09	Promoter	Foxe1
chr3:125937727-125938690	-4.54	9.25e-13	1.25e-09	Promoter	Ugt8a
chr13:92425695-92427071	-5.76	9.47e-13	1.25e-09	Promoter	Ankrd34b
chr2:74697762-74699408	-5.35	9.63e-13	1.25e-09	Promoter	Hoxd9
chr3:93444256-93445687	-3.4	9.37e-13	1.25e-09	Exon	Tchh
chr7:127253712-127254760	-4.48	9.51e-13	1.25e-09	5' UTR	Dctpp1
chr11:94148799-94149540	-5	1.09e-12	1.4e-09	Intron	Tob1
chr10:122448055-122449694	-3.81	1.14e-12	1.45e-09	Promoter	Avpr1a
chr10:114800527-114802575	-3.42	1.2e-12	1.52e-09	Promoter	Gm15723
chr10:121350454-121351653	-5.63	1.23e-12	1.54e-09	Promoter	Tbc1d30
chr4:44703068-44704929	-3.61	1.24e-12	1.54e-09	Promoter	Pax5
chr17:67353226-67355186	-4.39	1.33e-12	1.62e-09	Promoter	Ptprm
chr5:134986163-134987683	-3.96	1.34e-12	1.62e-09	Promoter	Cldn3
chr11:114791411-114792398	-5.67	1.31e-12	1.62e-09	3' UTR	Kif19a
chr8:70594414-70595529	-6.01	1.43e-12	1.72e-09	Promoter	Isyna1
chr3:62338754-62340064	-4.07	1.52e-12	1.82e-09	Promoter	Arhgef26
chr2:156613179-156614521	-4	1.58e-12	1.87e-09	Promoter	Gm14169
chr10:108331681-108333473	-3.84	1.61e-12	1.89e-09	Promoter	Pawr
chr5:147724890-147726663	-3.38	1.62e-12	1.89e-09	Promoter	Flt1
chr1:93685437-93686797	-4.49	1.66e-12	1.92e-09	Promoter	Bok
chr10:127164864-127166279	-7.85	1.75e-12	2.01e-09	Promoter	B4galnt1
chr12:74803771-74804735	-4.52	1.8e-12	2.05e-09	Distal Intergenic	Kcnh5
chr2:118676727-118677743	-4.57	1.84e-12	2.06e-09	Promoter	Pak6
chr13:56752761-56754070	-3.92	1.84e-12	2.06e-09	5' UTR	Smad5
chr4:134703071-134705037	-5.32	1.93e-12	2.14e-09	Promoter	Man1c1
chr1:87153880-87154968	-3.8	1.94e-12	2.14e-09	Promoter	Ecel1
chr3:108225808-108227368	-3.5	1.96e-12	2.15e-09	Promoter	Sypl2
chr11:69964703-69966832	-3.51	2.34e-12	2.55e-09	Promoter	Cldn7
chr7:27363900-27364682	-4.33	2.42e-12	2.61e-09	Exon	Shkbp1
chr11:102945300-102947078	-3.54	2.51e-12	2.7e-09	Promoter	C1ql1
chr7:64501395-64502622	-4.63	2.53e-12	2.7e-09	Promoter	Apba2
chr9:108596760-108597833	-4.76	2.55e-12	2.7e-09	Promoter	P4htm
chr11:102665061-102666500	-3.49	2.57e-12	2.7e-09	Promoter	Meioc
chr9:95559918-95561134	-3.95	2.62e-12	2.72e-09	Promoter	Paqr9
chr5:144545261-144546745	-4.12	2.63e-12	2.72e-09	Promoter	Nptx2
chr10:122678291-122680779	-3.34	2.75e-12	2.84e-09	Promoter	Mir8104
chr9:119402486-119403817	-4.25	2.94e-12	3e-09	Promoter	Acvr2b
chr19:41829789-41831547	-5.64	3.25e-12	3.3e-09	Promoter	Frat1
chr7:139580968-139583066	-3.54	3.3e-12	3.31e-09	Promoter	Nkx6-2
chr11:115974169-115975313	-3.98	3.31e-12	3.31e-09	Promoter	Itgb4
chr19:58453698-58455928	-3.59	3.67e-12	3.65e-09	Promoter	Gfra1
chr9:123259411-123260949	-6.63	3.7e-12	3.65e-09	Promoter	Tmem158
chr13:34343873-34346166	-4.95	3.88e-12	3.81e-09	Promoter	Slc22a23
chr11:59963759-59965306	-3.96	3.98e-12	3.88e-09	Promoter	Rasd1
chr5:150593147-150594731	-5.22	4.13e-12	4.01e-09	Promoter	N4bp2l1
chr8:20945819-20946662	7.71	4.22e-12	4.04e-09	Promoter	AY761185
chr2:180892617-180894541	-3.62	4.22e-12	4.04e-09	Promoter	Mir124a-3
chr13:55825147-55826669	-3.59	4.25e-12	4.04e-09	3' UTR	Pitx1
chr2:69585205-69586592	-4.81	4.65e-12	4.39e-09	Promoter	Lrp2
chr5:140606943-140608084	-6.58	4.7e-12	4.41e-09	Promoter	Lfng
chr2:164400470-164401171	-4.52	4.78e-12	4.46e-09	Promoter	Rbpjl
chr15:72545872-72547831	-3.63	5.1e-12	4.73e-09	Promoter	Kcnk9
chr8:87472527-87473500	-3.99	5.39e-12	4.96e-09	Promoter	Gm2694
chr2:5137445-5138571	-4.39	5.44e-12	4.98e-09	Promoter	Ccdc3
chr11:103649312-103650428	-3.87	5.81e-12	5.29e-09	Promoter	Rprml
chr9:124256143-124257985	-4.15	6.21e-12	5.61e-09	Distal Intergenic	2010315B03Rik
chr12:118848419-118849928	-3.81	6.52e-12	5.86e-09	3' UTR	Sp8
chr11:114850874-114852783	-3.44	6.62e-12	5.92e-09	Promoter	Gprc5c
chr14:30714867-30715988	-4.71	6.67e-12	5.92e-09	Promoter	Sfmbt1
chr9:45429991-45431411	-5.51	6.84e-12	6.04e-09	Promoter	Dscaml1
chr5:89882182-89883743	-4.55	6.88e-12	6.04e-09	Promoter	Adamts3
chr11:96286300-96287401	-5.13	7.07e-12	6.17e-09	Promoter	Hoxb7
chr7:121392004-121393316	-4.27	7.26e-12	6.29e-09	Promoter	Hs3st2
chr5:33721481-33723840	-3.3	7.3e-12	6.3e-09	Promoter	Fgfr3
chr13:96924345-96925637	-5.07	7.75e-12	6.6e-09	Promoter	Gcnt4
chr19:46135940-46137233	-4.46	7.77e-12	6.6e-09	Promoter	Pitx3
chr11:50236859-50237594	-4.33	7.8e-12	6.6e-09	Promoter	Ltc4s
chr11:70213705-70215165	-3.58	7.83e-12	6.6e-09	Promoter	Slc16a11
chr19:6427766-6429271	-3.98	8.06e-12	6.75e-09	Promoter	Nrxn2
chr9:95406335-95407774	-7.66	8.11e-12	6.75e-09	Promoter	Chst2
chr2:25706420-25707526	-4.04	8.35e-12	6.88e-09	Promoter	Bmyc
chr11:95513290-95515003	-3.52	8.36e-12	6.88e-09	Promoter	Nxph3
chr2:25576953-25578893	-3.54	8.82e-12	7.22e-09	3' UTR	Ajm1
chr7:98193483-98194642	-3.79	9.38e-12	7.64e-09	3' UTR	B3gnt6
chr2:166712980-166714580	-5.8	9.57e-12	7.76e-09	Promoter	Prex1
chr11:64434940-64436706	-3.88	9.69e-12	7.81e-09	Promoter	Hs3st3a1
chr9:97018012-97019237	-4.33	9.91e-12	7.94e-09	Promoter	Spsb4
chr1:10993419-10994583	-4.32	1e-11	7.96e-09	Promoter	Prex2
chr7:67758653-67759986	-4.49	1e-11	7.96e-09	Promoter	Synm
chr11:100640030-100640753	-4.02	1.04e-11	8.22e-09	Exon	Zfp385c
chr17:71310238-71311650	-5.74	1.06e-11	8.29e-09	Promoter	Emilin2
chr9:44084307-44085476	-5.75	1.08e-11	8.44e-09	Promoter	Usp2
chr3:8766387-8767873	-4.1	1.12e-11	8.7e-09	Distal Intergenic	Hey1
chr8:47412227-47413898	-3.49	1.13e-11	8.76e-09	Promoter	Stox2
chr3:96333742-96334852	-7.54	1.16e-11	8.89e-09	Distal Intergenic	Platr30
chr8:25200245-25201941	-5.04	1.19e-11	9.12e-09	Promoter	Tacc1
chr7:97788156-97789497	-4.36	1.23e-11	9.31e-09	Promoter	Pak1
chr10:73098985-73100205	-4.01	1.24e-11	9.31e-09	Promoter	Pcdh15
chr7:139085952-139086914	-5.81	1.24e-11	9.31e-09	Promoter	Dpysl4
chr5:28166066-28167252	-3.67	1.24e-11	9.31e-09	Promoter	En2
chr13:55209723-55211561	-4.3	1.31e-11	9.7e-09	Promoter	Nsd1
chr13:100551343-100552949	-3.54	1.32e-11	9.7e-09	Promoter	Ocln
chr12:8298342-8299205	-4.55	1.31e-11	9.7e-09	Exon	Gdf7
chr2:155018362-155020073	-7.48	1.32e-11	9.7e-09	5' UTR	a
chr17:36946954-36947854	-4.79	1.34e-11	9.82e-09	3' UTR	Rnf39
chr7:45832361-45834169	-3.36	1.46e-11	1.06e-08	Promoter	Grwd1
chr4:123342217-123343324	-5.14	1.5e-11	1.08e-08	Promoter	Bmp8a
chr11:63921137-63922736	-3.61	1.51e-11	1.08e-08	Promoter	Hs3st3b1
chr11:76622211-76623861	-7.51	1.51e-11	1.08e-08	Promoter	Abr
chr17:5492095-5493665	-3.67	1.53e-11	1.09e-08	Promoter	Zdhhc14
chr7:109703243-109704340	-5.71	1.55e-11	1.09e-08	Promoter	Akip1
chr11:101173627-101174464	-5.03	1.53e-11	1.09e-08	Exon	Ccr10
chr11:95830248-95831388	-3.83	1.6e-11	1.12e-08	5' UTR	Abi3
chr3:108415452-108416257	-4.14	1.62e-11	1.13e-08	Promoter	Celsr2
chr11:89060022-89061153	-5.71	1.65e-11	1.15e-08	Promoter	Dgke
chr10:121641475-121642515	-5.06	1.66e-11	1.15e-08	Promoter	D930020B18Rik
chr19:37434249-37435718	-3.97	1.67e-11	1.15e-08	Promoter	Hhex
chr2:119757907-119759450	-3.74	1.69e-11	1.16e-08	Promoter	Ltk
chr3:122729549-122730831	-3.77	1.71e-11	1.17e-08	Promoter	Pde5a
chr3:90389006-90390082	-3.91	1.81e-11	1.23e-08	Promoter	Slc27a3
chr17:25951449-25952341	-4.12	1.86e-11	1.26e-08	Promoter	D630044L22Rik
chr12:80519059-80520220	-3.96	1.91e-11	1.28e-08	Promoter	Galnt16
chr9:56634853-56636295	-3.51	1.91e-11	1.28e-08	Promoter	Lingo1
chr12:55598798-55600767	-3.56	1.94e-11	1.29e-08	Promoter	Insm2
chr16:90385372-90387132	-3.83	1.97e-11	1.31e-08	Promoter	Hunk
chr5:147305916-147307347	-3.46	1.98e-11	1.31e-08	Promoter	Cdx2
chr19:6399223-6400619	-4.79	2.06e-11	1.35e-08	Promoter	Rasgrp2
chr5:24351450-24352560	-3.83	2.06e-11	1.35e-08	Promoter	Kcnh2
chr19:59169087-59170457	-4.38	2.07e-11	1.35e-08	Promoter	Vax1
chr5:138996962-138997772	-4.95	2.11e-11	1.37e-08	Promoter	Pdgfa
chr5:112576449-112577711	-4.59	2.19e-11	1.4e-08	Promoter	Sez6l
chr3:130180528-130181620	-5.28	2.2e-11	1.4e-08	Promoter	Col25a1
chr2:125505461-125506541	-4.2	2.2e-11	1.4e-08	Promoter	Fbn1
chr13:34652002-34653318	-3.53	2.21e-11	1.4e-08	Promoter	Gm15908
chr5:30114039-30115103	-3.94	2.17e-11	1.4e-08	Exon	Hadha
chr9:21216788-21218101	3.35	2.21e-11	1.4e-08	Distal Intergenic	Keap1
chr2:163853293-163854234	-3.52	2.23e-11	1.41e-08	Promoter	Kcnk15
chr4:43058723-43059621	-5.05	2.36e-11	1.48e-08	Promoter	Unc13b
chr3:86919470-86920853	-5.77	2.39e-11	1.5e-08	Promoter	Dclk2
chr9:31912744-31914073	-3.95	2.4e-11	1.5e-08	Promoter	Barx2
chr8:25101511-25103170	-5.7	2.43e-11	1.51e-08	Promoter	5830408C22Rik
chr11:59263937-59264699	-4.95	2.44e-11	1.51e-08	Intron	Wnt3a
chr1:91412198-91413405	-4.19	2.49e-11	1.53e-08	Promoter	Hes6
chr11:53979447-53980638	-4.44	2.52e-11	1.54e-08	Promoter	Slc22a21
chr9:3021456-3022611	-7.39	2.53e-11	1.54e-08	Exon	Mir101c
chr7:79504596-79505980	-3.81	2.63e-11	1.6e-08	Promoter	Mir9-3
chr5:101663580-101665097	-3.75	2.66e-11	1.6e-08	Promoter	Nkx6-1
chr2:91923338-91924150	-4.05	2.67e-11	1.6e-08	Distal Intergenic	Mdk
chr4:21678076-21680000	-3.69	2.64e-11	1.6e-08	3' UTR	Prdm13
chr17:79355386-79356393	-5.65	2.72e-11	1.63e-08	Promoter	Cdc42ep3
chr2:158667009-158668213	-4.97	2.75e-11	1.63e-08	Promoter	Ppp1r16b
chr12:112144145-112145713	-4.2	2.75e-11	1.63e-08	Promoter	Kif26a
chr11:61684320-61685137	-4.31	2.8e-11	1.65e-08	Promoter	Fam83g
chr3:146220741-146221694	-4.64	2.83e-11	1.66e-08	Promoter	Lpar3
chr19:56873982-56875097	-5.31	2.83e-11	1.66e-08	Promoter	Vwa2
chr12:116485447-116486576	-4.75	2.87e-11	1.67e-08	Promoter	Ptprn2
chr11:67921353-67922523	-3.89	2.92e-11	1.7e-08	Promoter	Usp43
chr4:104366959-104368508	-3.43	3e-11	1.74e-08	Promoter	Dab1
chr5:93043597-93045495	-3.47	3.06e-11	1.77e-08	Promoter	Sowahb
chr2:152413369-152415160	-3.29	3.13e-11	1.8e-08	Promoter	Zcchc3
chr2:93333373-93334915	-3.9	3.14e-11	1.8e-08	Promoter	Tspan18
chr11:74522279-74523724	-3.8	3.17e-11	1.81e-08	Promoter	Rap1gap2
chr1:170907288-170908870	-3.54	3.18e-11	1.81e-08	Exon	Fcrlb
chr10:87492322-87494107	-3.35	3.4e-11	1.92e-08	Promoter	Ascl1
chr12:82616663-82618012	-4.09	3.4e-11	1.92e-08	Promoter	Rgs6
chr2:93187136-93188493	-4	3.53e-11	1.97e-08	Promoter	Trp53i11
chr2:35581531-35583014	-3.75	3.54e-11	1.97e-08	Promoter	Dab2ip
chr7:57508965-57510229	-4.34	3.54e-11	1.97e-08	Promoter	Gabra5
chr4:123104528-123105896	-4.04	3.55e-11	1.97e-08	Promoter	Bmp8b
chr4:154634742-154636357	-3.87	3.66e-11	2.02e-08	Promoter	Prdm16
chr12:11149092-11150705	-4.4	3.83e-11	2.11e-08	Promoter	Kcns3
chr10:127533711-127534580	-4.9	4.18e-11	2.29e-08	Promoter	Nxph4
chr17:69439065-69440257	-4.95	4.18e-11	2.29e-08	Promoter	Akain1
chr9:87015206-87016401	-3.76	4.37e-11	2.38e-08	Promoter	Ripply2
chr12:57575859-57576745	-3.93	4.4e-11	2.39e-08	Promoter	Ttc6
chr2:148394991-148396291	-3.7	4.49e-11	2.43e-08	Promoter	Sstr4
chr7:141293669-141294953	-4.47	4.7e-11	2.53e-08	3' UTR	Drd4
chr9:55025597-55026883	-4.91	4.73e-11	2.54e-08	Promoter	Chrna3
chr9:37459989-37461013	-4.54	4.79e-11	2.56e-08	Distal Intergenic	Robo3
chr7:132315553-132317257	-3.22	4.93e-11	2.63e-08	Promoter	Gm10584
chr3:122618362-122619738	-3.57	4.98e-11	2.65e-08	Promoter	Fnbp1l
chr11:84524812-84525877	-3.64	5.09e-11	2.69e-08	Promoter	Lhx1
chr13:64273763-64275697	-3.24	5.22e-11	2.75e-08	Promoter	Cdc14b
chr11:35797420-35798990	-3.45	5.28e-11	2.77e-08	Promoter	Fbll1
chr10:89344421-89345266	-4.46	5.28e-11	2.77e-08	Promoter	Ano4
chr11:101963714-101964588	-5.1	5.39e-11	2.81e-08	3' UTR	Sost
chr12:83950530-83951835	-7.38	5.46e-11	2.84e-08	Promoter	Riox1
chr7:13043284-13044609	-3.48	5.65e-11	2.93e-08	3' UTR	Ube2m
chr19:43614207-43615263	-4.4	5.67e-11	2.93e-08	3' UTR	Nkx2-3
chr10:120201135-120202161	-3.88	5.73e-11	2.95e-08	Promoter	Tmbim4
chr5:150952462-150953653	-4.21	5.8e-11	2.98e-08	Promoter	Kl
chr10:81143888-81145308	-3.44	5.88e-11	3.01e-08	5' UTR	Zbtb7a
chr8:70087878-70088636	-4.52	6e-11	3.06e-08	3' UTR	Hapln4
chr3:141464750-141465803	-4.24	6.16e-11	3.13e-08	Promoter	Unc5c
chr5:122951514-122952707	-3.98	6.21e-11	3.14e-08	Promoter	Kdm2b
chr10:127177667-127178982	-3.56	6.28e-11	3.14e-08	Promoter	Slc26a10
chr7:81212892-81214372	-3.44	6.28e-11	3.14e-08	Promoter	Pde8a
chr11:120948480-120949688	-3.83	6.29e-11	3.14e-08	Promoter	Slc16a3
chr11:97114343-97115338	-3.87	6.29e-11	3.14e-08	Promoter	Tbx21
chr17:56424914-56425967	-5.39	6.31e-11	3.14e-08	Promoter	Ptprs
chr8:95352162-95353795	-3.78	6.39e-11	3.16e-08	Promoter	Mmp15
chr11:60175544-60177501	-7.31	6.41e-11	3.16e-08	Promoter	Rai1
chr7:141099777-141100730	-4.88	6.42e-11	3.16e-08	Promoter	Sigirr
chr2:156420503-156421917	-5.19	6.43e-11	3.16e-08	Promoter	Epb41l1
chr3:90463890-90465876	-3.38	6.47e-11	3.16e-08	Promoter	Npr1
chr7:70369131-70370502	-3.58	6.47e-11	3.16e-08	Intron	Nr2f2
chr11:119089344-119090693	-5.54	6.5e-11	3.16e-08	Distal Intergenic	Cbx4
chr2:91975304-91976468	-4.69	6.61e-11	3.2e-08	Promoter	Dgkz
chr3:107035806-107037131	-3.71	6.67e-11	3.22e-08	Promoter	Kcna3
chr17:56511312-56512596	-3.74	6.91e-11	3.33e-08	Promoter	Znrf4
chr7:144861084-144862148	-4.71	6.95e-11	3.33e-08	Promoter	Fgf4
chr17:25808615-25809834	-3.98	7.03e-11	3.36e-08	Promoter	Fbxl16
chr1:15286337-15287351	-4.68	7.1e-11	3.37e-08	Promoter	Kcnb2
chr2:180775852-180777379	-3.74	7.11e-11	3.37e-08	Promoter	Bhlhe23
chr17:50189664-50190838	-6.18	7.12e-11	3.37e-08	Promoter	Rftn1
chr17:35469887-35471038	-3.4	7.16e-11	3.38e-08	Promoter	H2-Q10
chr3:36688939-36690280	-3.57	7.46e-11	3.51e-08	Promoter	Trpc3
chr17:69075496-69076805	-4.49	7.81e-11	3.66e-08	Promoter	Epb41l3
chr7:40898744-40900269	-4.53	7.85e-11	3.67e-08	Promoter	Vstm2b
chr12:80692093-80693162	-4.89	7.9e-11	3.68e-08	Promoter	Plekhd1
chr3:121262342-121263707	-7.26	7.95e-11	3.7e-08	Promoter	Tmem56
chr12:18387271-18388338	-5	8.03e-11	3.72e-08	Exon	5730507C01Rik
chr17:27554589-27556474	-4.5	8.15e-11	3.76e-08	Promoter	Hmga1
chr10:94943522-94944639	-3.58	8.21e-11	3.78e-08	Promoter	Plxnc1
chr2:127362801-127364037	-6.19	8.24e-11	3.78e-08	Promoter	Adra2b
chr9:55543718-55544323	-3.96	8.48e-11	3.88e-08	Exon	Isl2
chr5:36397512-36398285	-3.73	8.53e-11	3.89e-08	Promoter	Sorcs2
chr1:136131033-136132090	-5.59	8.9e-11	4.05e-08	Promoter	Kif21b
chr11:96365741-96367156	-3.99	8.96e-11	4.06e-08	Promoter	Hoxb1
chr2:54435988-54436964	-4.49	9.08e-11	4.11e-08	Promoter	Galnt13
chr9:120303202-120304779	-3.84	9.2e-11	4.15e-08	Promoter	Myrip
chr13:31810926-31812288	-3.6	9.32e-11	4.19e-08	3' UTR	Foxc1
chr1:127677014-127678153	-4.2	9.44e-11	4.23e-08	Promoter	Tmem163
chr2:130696524-130697881	-4.46	9.7e-11	4.32e-08	Promoter	Slc4a11
chr1:9967718-9968597	-3.56	9.7e-11	4.32e-08	Promoter	Tcf24
chr3:98427269-98428746	-3.49	9.76e-11	4.33e-08	3' UTR	Hsd3b4
chr11:98550580-98551693	-5.49	9.83e-11	4.35e-08	Promoter	Zpbp2
chr3:107594890-107597284	-3.18	9.89e-11	4.36e-08	Promoter	Alx3
chr3:110142267-110144140	-3.12	9.99e-11	4.4e-08	Promoter	Ntng1
chr11:119036991-119038130	-3.52	1.02e-10	4.46e-08	3' UTR	Cbx8
chr2:84871730-84872902	-3.28	1.02e-10	4.46e-08	3' UTR	Rtn4rl2
chr4:115962613-115963537	-3.71	1.03e-10	4.5e-08	Distal Intergenic	Dmbx1
chr2:70476005-70477246	-3.47	1.04e-10	4.5e-08	3' UTR	Sp5
chr2:26502973-26504694	-4.42	1.04e-10	4.51e-08	Promoter	Notch1
chr15:37791185-37792394	-4.54	1.05e-10	4.52e-08	Promoter	Ncald
chr1:5916244-5917511	-3.66	1.05e-10	4.54e-08	Promoter	Npbwr1
chr3:105452107-105453150	-4.8	1.06e-10	4.57e-08	Promoter	Kcnd3
chr10:19933536-19935080	-5.02	1.07e-10	4.59e-08	Promoter	Map3k5
chr7:74012520-74013663	-4.91	1.07e-10	4.59e-08	Promoter	St8sia2
chr2:133551865-133553461	-3.41	1.09e-10	4.63e-08	Promoter	Bmp2
chr15:81693571-81695265	-3.85	1.12e-10	4.73e-08	Promoter	Chadl
chr2:157039926-157041001	-4.11	1.12e-10	4.73e-08	Promoter	Soga1
chr3:14886041-14887103	-4.21	1.12e-10	4.73e-08	Promoter	Car2
chr4:63213991-63216038	-3.02	1.15e-10	4.85e-08	Promoter	Col27a1
chr2:168912089-168913059	-4.32	1.16e-10	4.85e-08	Promoter	Zfp64
chr19:38096921-38097766	-3.92	1.17e-10	4.89e-08	Promoter	Ffar4
chr7:29281314-29282514	-4.5	1.17e-10	4.9e-08	Promoter	Spint2
chr3:88200104-88201452	-3.9	1.24e-10	5.17e-08	Exon	Mir3093
chr1:181352269-181353043	-4.16	1.26e-10	5.24e-08	Promoter	Cnih3
chr8:36457350-36458703	-4.83	1.28e-10	5.3e-08	Promoter	Trmt9b
chr10:81192263-81193314	-6.16	1.29e-10	5.35e-08	3' UTR	Dapk3
chr3:29082142-29083346	-5.19	1.34e-10	5.52e-08	Promoter	Egfem1
chr3:84190398-84191803	-3.63	1.35e-10	5.55e-08	Promoter	Trim2
chr5:33433456-33435038	-3.2	1.37e-10	5.58e-08	Promoter	Nkx1-1
chr4:140417123-140418342	3.92	1.36e-10	5.58e-08	Distal Intergenic	Gm13016
chr7:35584472-35585534	-4.94	1.38e-10	5.59e-08	Promoter	Rgs9bp
chr3:66973365-66974071	-3.82	1.37e-10	5.59e-08	3' UTR	Shox2
chr17:34197575-34198742	-5.47	1.39e-10	5.63e-08	Promoter	Psmb8
chr7:114414785-114416708	-3.55	1.39e-10	5.63e-08	Promoter	Pde3b
chr11:105967732-105968620	-4.92	1.42e-10	5.7e-08	Promoter	Ace
chr2:18688639-18689704	-4.53	1.42e-10	5.7e-08	Distal Intergenic	Bmi1
chr11:70228990-70230533	-4.44	1.44e-10	5.77e-08	Promoter	Bcl6b
chr11:103332951-103334472	-4.49	1.45e-10	5.79e-08	Promoter	Arhgap27
chr3:82875782-82876800	-4.04	1.47e-10	5.86e-08	Promoter	Rbm46
chr9:55545636-55546654	-4.03	1.5e-10	5.95e-08	3' UTR	Isl2
chr13:87331005-87332261	5.62	1.51e-10	5.97e-08	Distal Intergenic	Cox7c
chr9:95749377-95750626	-3.72	1.51e-10	5.98e-08	Promoter	Trpc1
chr1:14755055-14756022	-4.04	1.55e-10	6.09e-08	Promoter	Msc
chr14:122475435-122476512	-4.94	1.55e-10	6.09e-08	Promoter	Zic2
chr6:83068572-83071132	-3.25	1.57e-10	6.16e-08	Promoter	Tlx2
chr1:86045724-86046674	-4.98	1.57e-10	6.16e-08	Promoter	2810459M11Rik
chr7:140048595-140049904	-6.02	1.63e-10	6.35e-08	Promoter	Msx3
chr12:31558691-31560194	-3.81	1.65e-10	6.41e-08	Promoter	Slc26a4
chr5:103424343-103425781	-3.56	1.72e-10	6.67e-08	Promoter	Ptpn13
chr12:20814799-20816085	-7.19	1.73e-10	6.69e-08	Promoter	1700030C10Rik
chr8:96666449-96667882	7.18	1.74e-10	6.73e-08	Distal Intergenic	Got2
chr12:81631022-81632020	-4.18	1.77e-10	6.82e-08	Promoter	Ttc9
chr11:115249807-115250792	-5.61	1.82e-10	6.99e-08	Exon	Grin2c
chr5:99728163-99729223	-4.85	1.86e-10	7.11e-08	Promoter	A930011G23Rik
chr12:51593010-51594264	-4.05	1.86e-10	7.11e-08	Promoter	Coch
chr12:73545329-73546546	-3.65	1.87e-10	7.11e-08	Promoter	Tmem30b
chr4:49596793-49597868	-5.56	1.88e-10	7.14e-08	Promoter	Tmem246
chr9:106464785-106465860	-3.79	1.88e-10	7.14e-08	Promoter	Gpr62
chr16:96206681-96207463	6.22	1.9e-10	7.15e-08	Promoter	Sh3bgr
chr1:189342976-189344211	-3.33	1.9e-10	7.15e-08	Promoter	Kcnk2
chr5:139912501-139913267	-3.67	1.9e-10	7.15e-08	Intron	Elfn1
chr4:101068706-101070066	-4.24	1.91e-10	7.16e-08	Promoter	Raver2
chr3:129214347-129215422	-5.13	1.91e-10	7.17e-08	Promoter	Pitx2
chr7:19279097-19280059	-4.3	1.96e-10	7.29e-08	Promoter	Ppm1n
chr7:70280248-70281708	-4.36	1.95e-10	7.29e-08	Intron	Gm29683
chr14:79768385-79770534	-3.12	1.97e-10	7.3e-08	Promoter	Gm9748
chr8:121116201-121118288	-3.14	1.97e-10	7.3e-08	Promoter	Foxc2
chr9:96437566-96438439	-4.63	1.99e-10	7.36e-08	Exon	Rnf7
chr8:76899550-76901290	-4.11	2e-10	7.39e-08	Promoter	Gm10649
chr3:96333109-96333518	-4.38	2.02e-10	7.43e-08	Distal Intergenic	Platr30
chr9:96888847-96890063	-3.64	2.05e-10	7.54e-08	Promoter	Pxylp1
chr12:113187577-113189237	-3.36	2.09e-10	7.64e-08	5' UTR	Tmem121
chr11:97985869-97986755	-4.49	2.09e-10	7.65e-08	Promoter	Plxdc1
chr16:17914152-17915274	-4.04	2.18e-10	7.94e-08	Promoter	Gsc2
chr15:59081245-59082698	-5.58	2.19e-10	7.94e-08	Promoter	Mtss1
chr2:102658680-102659686	-4.36	2.19e-10	7.94e-08	Promoter	Slc1a2
chr8:111889903-111891031	-3.58	2.2e-10	7.94e-08	5' UTR	Tmem170
chr3:94412481-94413608	-3.55	2.21e-10	7.98e-08	Promoter	Tdrkh
chr10:121475124-121476140	-5.42	2.24e-10	8.06e-08	Promoter	Rassf3
chr1:23761832-23763259	-3.3	2.3e-10	8.25e-08	Promoter	B3gat2
chr17:25570063-25570969	-4.71	2.31e-10	8.26e-08	Promoter	Sox8
chr3:27371051-27372639	-3.27	2.32e-10	8.26e-08	Promoter	Ghsr
chr7:131543880-131544654	-4.44	2.32e-10	8.26e-08	3' UTR	Hmx3
chr17:8340514-8342122	-3.5	2.34e-10	8.31e-08	Promoter	Prr18
chr19:25610533-25611542	-4.51	2.37e-10	8.4e-08	Promoter	Dmrt3
chr3:19693890-19694920	-6.03	2.4e-10	8.5e-08	Promoter	Crh
chr16:18620759-18622247	-3.56	2.41e-10	8.5e-08	Promoter	Gp1bb
chr10:125388743-125389842	-4.11	2.42e-10	8.52e-08	Promoter	Slc16a7
chr5:136567618-136569057	-7.05	2.46e-10	8.59e-08	Promoter	Cux1
chr5:57719047-57720576	-2.98	2.46e-10	8.59e-08	Promoter	Pcdh7
chr9:48834513-48836368	-7.03	2.46e-10	8.59e-08	Promoter	Zbtb16
chr8:47288204-47289609	-3.47	2.46e-10	8.59e-08	Promoter	Stox2
chr17:50508607-50510105	-4.05	2.48e-10	8.62e-08	Promoter	Plcl2
chr18:75819277-75821622	-3.08	2.48e-10	8.62e-08	Promoter	Zbtb7c
chr14:119137526-119138909	-3.64	2.54e-10	8.79e-08	Promoter	Hs6st3
chr17:43629693-43630708	-4.89	2.54e-10	8.79e-08	Promoter	Tdrd6
chr2:70561882-70563095	-4.05	2.56e-10	8.83e-08	Promoter	Gad1
chr3:127632995-127634906	-3.1	2.57e-10	8.84e-08	Promoter	Neurog2
chr11:21992761-21994596	-3.18	2.62e-10	8.99e-08	Downstream (<1kb)	Otx1
chr17:67697053-67697971	-4.41	2.64e-10	9.03e-08	Promoter	Lama1
chr4:46038590-46039875	-4.39	2.64e-10	9.03e-08	Promoter	Tmod1
chr9:103007655-103008912	-5.01	2.68e-10	9.13e-08	Promoter	Slco2a1
chr4:114907466-114909059	-3.44	2.72e-10	9.25e-08	Promoter	Foxd2
chr11:114786240-114786829	-6.07	2.76e-10	9.33e-08	Promoter	Kif19a
chr11:98326901-98329172	-3.3	2.75e-10	9.33e-08	Promoter	Neurod2
chr9:15044592-15045701	-5.54	2.78e-10	9.37e-08	Promoter	Panx1
chr11:80300562-80301856	-7.1	2.93e-10	9.88e-08	Promoter	Rhbdl3
chr7:44588829-44589571	-4.98	2.95e-10	9.93e-08	Promoter	Kcnc3
chr1:91344453-91345802	-3.42	3.02e-10	1.01e-07	Exon	Klhl30
chr3:107101161-107102706	-5.51	3.07e-10	1.03e-07	Promoter	Kcna2
chr3:157566607-157568032	-7.12	3.08e-10	1.03e-07	Promoter	Ptger3
chr10:81257074-81258131	-4.41	3.1e-10	1.03e-07	Promoter	Matk
chr3:87999682-88000872	-3.54	3.11e-10	1.04e-07	Promoter	Bcan
chr7:81991436-81993115	-3.41	3.13e-10	1.04e-07	Promoter	Bnc1
chr11:115823661-115824830	-6.99	3.15e-10	1.04e-07	Promoter	Llgl2
chr17:79713230-79714407	-3.87	3.17e-10	1.05e-07	Promoter	Cyp1b1
chr7:73740051-73741116	-5.22	3.17e-10	1.05e-07	Promoter	Fam174b
chr9:83547990-83548823	-7.01	3.18e-10	1.05e-07	Promoter	Sh3bgrl2
chr9:83805905-83806818	-7.06	3.19e-10	1.05e-07	Promoter	Elovl4
chr8:88627096-88628095	-3.43	3.21e-10	1.05e-07	3' UTR	Snx20
chr3:122728807-122729470	-4.26	3.27e-10	1.07e-07	Promoter	Pde5a
chrX:25347527-25348201	4.92	3.31e-10	1.08e-07	Distal Intergenic	Gm5169
chr9:78395605-78396597	-5.59	3.37e-10	1.09e-07	Promoter	Ddx43
chr4:9859242-9860326	-3.56	3.36e-10	1.09e-07	3' UTR	Gdf6
chr17:14202954-14204269	-3.71	3.39e-10	1.1e-07	Promoter	Dact2
chr5:130448418-130449842	-3.24	3.44e-10	1.11e-07	Promoter	Caln1
chr12:84875671-84877070	-3.77	3.51e-10	1.13e-07	Promoter	D030025P21Rik
chr13:20090289-20091549	-7.03	3.52e-10	1.13e-07	Promoter	Elmo1
chr17:68840874-68842146	-4.93	3.52e-10	1.13e-07	Exon	Tmem200c
chr2:118372903-118374463	-4.7	3.56e-10	1.14e-07	Promoter	Gpr176
chr10:119453384-119454811	-3.5	3.56e-10	1.14e-07	Promoter	Grip1
chr15:60822966-60824104	-3.9	3.64e-10	1.16e-07	Promoter	9930014A18Rik
chr1:89580255-89581834	-3.6	3.65e-10	1.16e-07	Promoter	Agap1
chr5:138193932-138195400	-6.97	3.68e-10	1.17e-07	Promoter	Mblac1
chr17:86754142-86755459	-3.45	3.68e-10	1.17e-07	Promoter	Epas1
chr2:57114162-57115454	-6.97	3.75e-10	1.19e-07	Promoter	Nr4a2
chr13:116309440-116310632	-4.81	3.83e-10	1.21e-07	Promoter	Isl1
chr11:121387648-121388440	-4.7	3.84e-10	1.21e-07	Promoter	Rab40b
chr10:13090453-13091282	-4.51	3.89e-10	1.22e-07	Promoter	Plagl1
chrX:25390754-25391554	6.04	3.93e-10	1.23e-07	Distal Intergenic	Gm5169
chr3:97888331-97889037	-4.72	4.19e-10	1.31e-07	Promoter	Pde4dip
chr2:121806131-121807427	-6.97	4.2e-10	1.31e-07	Promoter	Frmd5
chr1:74885357-74886187	-4.27	4.23e-10	1.32e-07	Promoter	Fev
chr15:78119262-78120314	-4.75	4.24e-10	1.32e-07	Promoter	Cacng2
chr4:98817037-98817942	-5.48	4.35e-10	1.35e-07	Promoter	Kank4
chr10:81363753-81365000	-4.55	4.43e-10	1.37e-07	Promoter	4930404N11Rik
chr11:81151743-81152871	-4.35	4.49e-10	1.39e-07	Promoter	Asic2
chr11:43528316-43529618	-3.96	4.56e-10	1.4e-07	Promoter	Ccnjl
chr8:75212748-75214216	-3.38	4.7e-10	1.45e-07	Promoter	Rasd2
chr4:107434654-107435992	-3.45	4.89e-10	1.5e-07	Promoter	Glis1
chr11:105943553-105944579	-3.71	4.92e-10	1.51e-07	Promoter	Cyb561
chr9:64385286-64387531	-3.2	4.99e-10	1.52e-07	Promoter	Megf11
chr7:138396801-138398271	-4.19	5.02e-10	1.53e-07	Promoter	Tcerg1l
chr4:73790425-73791239	-4.24	5.05e-10	1.53e-07	Promoter	Rasef
chr11:97546250-97547397	-5.97	5.06e-10	1.53e-07	Intron	Srcin1
chr6:84005070-84006041	4.83	5.05e-10	1.53e-07	Distal Intergenic	Dysf
chr10:75316794-75317854	-4.05	5.2e-10	1.57e-07	Promoter	Adora2a
chr4:124656616-124657476	-4.82	5.26e-10	1.59e-07	Promoter	Pou3f1
chr2:105126739-105127792	-3.82	5.33e-10	1.61e-07	Promoter	Wt1
chr13:47014015-47015003	-4.4	5.35e-10	1.61e-07	Promoter	Nhlrc1
chr12:96140377-96141342	4.03	5.36e-10	1.61e-07	Distal Intergenic	1700019M22Rik
chr1:191182450-191183251	-4.14	5.44e-10	1.63e-07	Promoter	Atf3
chr11:50850848-50851718	-4.41	5.44e-10	1.63e-07	Promoter	Grm6
chr2:30800952-30801876	-4.88	5.54e-10	1.65e-07	Promoter	1700001O22Rik
chr2:54084972-54085799	-4.08	5.61e-10	1.67e-07	Promoter	Rprm
chr5:113220363-113221793	-5.39	5.62e-10	1.67e-07	Promoter	2900026A02Rik
chr7:5125589-5126241	-4.25	5.66e-10	1.67e-07	Promoter	Rasl2-9
chr8:27227240-27228262	-4.46	5.66e-10	1.67e-07	Promoter	Adrb3
chr13:58806233-58807053	-3.99	5.67e-10	1.68e-07	Promoter	Ntrk2
chr10:60685656-60687811	-3.63	5.72e-10	1.68e-07	Promoter	Cdh23
chr6:112488850-112489932	-4.04	5.73e-10	1.68e-07	Promoter	Oxtr
chr16:18626087-18626988	-4.59	5.76e-10	1.68e-07	Promoter	Sept5
chr11:5057801-5058602	-3.88	5.78e-10	1.68e-07	Promoter	Rasl10a
chr5:24348074-24348957	-5.36	5.77e-10	1.68e-07	Exon	Kcnh2
chr9:76674462-76675913	4.39	5.78e-10	1.68e-07	Distal Intergenic	Fam83b
chr10:127526059-127527157	-5.35	5.75e-10	1.68e-07	3' UTR	Shmt2
chr2:153527728-153528913	-4.19	5.86e-10	1.7e-07	Intron	Nol4l
chr19:47014351-47016011	-2.99	5.89e-10	1.71e-07	Promoter	Ina
chr7:139943650-139945046	-3.26	5.89e-10	1.71e-07	Promoter	Utf1
chr14:63942713-63944520	-3.03	5.92e-10	1.71e-07	Promoter	Sox7
chr6:91285095-91286359	-3.64	6.02e-10	1.74e-07	Distal Intergenic	Fbln2
chr7:141481549-141482601	-5.01	6.03e-10	1.74e-07	5' UTR	Tspan4
chr5:34287040-34288830	-3.12	6.08e-10	1.75e-07	Promoter	Cfap99
chr14:32462751-32464906	-3.05	6.19e-10	1.78e-07	Promoter	Slc18a3
chr18:67464201-67465551	-3.54	6.22e-10	1.78e-07	Promoter	Prelid3a
chr5:71400947-71401937	4.48	6.24e-10	1.78e-07	Distal Intergenic	Cox7b2
chr2:180333538-180335219	-3.29	6.37e-10	1.81e-07	Promoter	Gata5
chr3:96321614-96322561	-3.64	6.37e-10	1.81e-07	Distal Intergenic	Platr30
chr12:87299318-87300392	-3.46	6.46e-10	1.83e-07	Promoter	Ism2
chr17:46297855-46298667	-4.19	6.46e-10	1.83e-07	Promoter	Dlk2
chr5:75574478-75576049	-6.92	6.46e-10	1.83e-07	Promoter	Kit
chr13:10359569-10360813	-3.53	6.47e-10	1.83e-07	Promoter	Chrm3
chr19:54045949-54047663	-2.99	6.49e-10	1.83e-07	5' UTR	Adra2a
chr11:77930679-77932117	-3.29	6.66e-10	1.87e-07	Promoter	Sez6
chr6:115993408-115994753	-3.57	6.7e-10	1.88e-07	Promoter	Plxnd1
chr11:31368747-31370307	-6.87	6.75e-10	1.89e-07	Promoter	Stc2
chr2:22623159-22624226	-4.89	7.01e-10	1.96e-07	Promoter	Gad2
chr17:29237269-29238714	-4.28	7.03e-10	1.96e-07	Promoter	Cpne5
chr9:98031912-98033535	-3.2	7.04e-10	1.96e-07	Promoter	Clstn2
chr4:123182208-123183736	-3.96	7.08e-10	1.97e-07	Promoter	Hpcal4
chr4:120666432-120667660	-3.42	7.14e-10	1.98e-07	Promoter	Cited4
chr4:91371131-91372250	-3.66	7.14e-10	1.98e-07	Promoter	Elavl2
chr14:59625009-59626519	-4.27	7.15e-10	1.98e-07	Promoter	Shisa2
chr3:94363280-94364403	-3.42	7.16e-10	1.98e-07	5' UTR	C2cd4d
chr6:147303561-147304829	5.09	7.23e-10	1.99e-07	Distal Intergenic	Pthlh
chr3:132085470-132086168	-4.69	7.28e-10	2e-07	Promoter	Dkk2
chr11:98545546-98546232	-5.32	7.33e-10	2.01e-07	Promoter	Ikzf3
chr2:19445235-19446675	-3.51	7.45e-10	2.04e-07	Promoter	Ptf1aos
chr10:19850439-19851697	-4.8	7.53e-10	2.06e-07	Promoter	Slc35d3
chr7:109781015-109782111	-5.32	7.54e-10	2.06e-07	Promoter	Nrip3
chr9:46339318-46340701	4.85	7.73e-10	2.11e-07	Intron	4931429L15Rik
chr7:130935594-130936966	-6.96	7.79e-10	2.12e-07	Promoter	Htra1
chr3:108185975-108186847	-4.05	7.87e-10	2.13e-07	Promoter	Amigo1
chr3:104961259-104962507	-3.44	7.87e-10	2.13e-07	Promoter	Wnt2b
chr3:89319236-89320420	-3.02	7.85e-10	2.13e-07	Intron	Efna3
chr7:140922315-140923464	-3.77	8e-10	2.16e-07	Promoter	Nlrp6
chr5:108366495-108367653	-3.58	8.06e-10	2.17e-07	3' UTR	9330198I05Rik
chr11:69604776-69605943	-6.94	8.09e-10	2.18e-07	Promoter	Atp1b2
chr6:99692996-99693829	-4.99	8.11e-10	2.18e-07	Promoter	Gpr27
chr7:135537526-135538767	-6.92	8.11e-10	2.18e-07	Promoter	Ptpre
chr1:136259693-136260893	-3.47	8.14e-10	2.18e-07	Promoter	Gpr25
chr11:116918476-116919838	-3.65	8.27e-10	2.21e-07	Promoter	Mgat5b
chr13:54737425-54738517	-5.39	8.55e-10	2.28e-07	3' UTR	Gprin1
chr9:123678231-123679182	-4.47	8.62e-10	2.29e-07	Promoter	Slc6a20a
chr12:4037929-4039137	-4.67	8.62e-10	2.29e-07	Promoter	Efr3b
chr12:102128535-102129552	-3.87	8.67e-10	2.3e-07	Promoter	Slc24a4
chr18:3722926-3723977	5.55	8.76e-10	2.32e-07	Distal Intergenic	Bambi
chr8:113848082-113849031	-4.64	8.94e-10	2.36e-07	Promoter	Adamts18
chr13:71959320-71960288	-3.78	9.11e-10	2.4e-07	Promoter	Irx1
chr11:69800765-69801710	-4.89	9.22e-10	2.43e-07	Promoter	Fgf11
chr5:137574265-137575043	-3.3	9.24e-10	2.43e-07	Promoter	Tfr2
chr17:83631761-83632918	-4.1	9.33e-10	2.44e-07	Promoter	Kcng3
chr7:142660102-142661335	-3.68	9.33e-10	2.44e-07	Promoter	Igf2
chr8:123891731-123893289	-5.24	9.34e-10	2.44e-07	3' UTR	Acta1
chr5:35391616-35392656	-3.43	9.37e-10	2.44e-07	3' UTR	Hmx1
chr7:114635709-114636379	-4.61	9.44e-10	2.46e-07	Promoter	Calca
chr6:115360717-115362647	-4.15	9.55e-10	2.48e-07	Promoter	Pparg
chr3:107582706-107583483	-3.67	9.79e-10	2.54e-07	Distal Intergenic	Alx3
chr5:147314869-147315903	-3.44	9.93e-10	2.57e-07	3' UTR	Urad
chr2:25579140-25579778	-4.26	1e-09	2.59e-07	Promoter	Ajm1
chr15:37233447-37234791	-3.42	1e-09	2.59e-07	Promoter	Gm16136
chr5:35396987-35398447	-3.2	9.99e-10	2.59e-07	Intron	Hmx1
chr7:44839367-44840443	-3.82	1.01e-09	2.61e-07	Promoter	Il4i1
chr12:86421574-86423142	-3.05	1.02e-09	2.62e-07	Promoter	Esrrb
chr11:52764399-52765449	-4.8	1.02e-09	2.62e-07	Promoter	Fstl4
chr18:35654079-35655212	-3.6	1.03e-09	2.62e-07	Promoter	Prob1
chr7:144837893-144839795	-3.1	1.03e-09	2.62e-07	Promoter	Fgf3
chr5:143287593-143288501	-3.69	1.02e-09	2.62e-07	3' UTR	Zfp853
chr7:98838623-98839385	-4.67	1.03e-09	2.63e-07	Promoter	Wnt11
chr11:3761548-3762566	-5.42	1.04e-09	2.64e-07	Intron	Osbp2
chr10:121310263-121311313	-3.75	1.05e-09	2.66e-07	Promoter	Tbc1d30
chr10:127081066-127081928	-3.76	1.05e-09	2.66e-07	Intron	Agap2
chr11:97018330-97019323	-4.99	1.05e-09	2.67e-07	Promoter	Sp6
chr11:117199152-117200145	-4.72	1.07e-09	2.69e-07	Promoter	Sept9
chr11:95149768-95150826	-5.28	1.06e-09	2.69e-07	Intron	Dlx4
chr13:37777961-37779277	-4.04	1.08e-09	2.72e-07	Promoter	Rreb1
chr7:45361231-45361947	-4.87	1.1e-09	2.76e-07	Promoter	Ppfia3
chr5:123507936-123509188	-6.82	1.11e-09	2.77e-07	Promoter	B3gnt4
chr11:96123937-96124888	-4.57	1.11e-09	2.79e-07	Distal Intergenic	Ttll6
chr10:90828848-90830073	-4.62	1.12e-09	2.81e-07	Promoter	Anks1b
chr12:72407741-72408961	-5.28	1.14e-09	2.85e-07	Promoter	Rtn1
chr3:30513883-30515481	-2.89	1.16e-09	2.88e-07	Intron	Mecom
chr17:48096728-48097725	-4.37	1.17e-09	2.9e-07	Distal Intergenic	A730006G06Rik
chr11:113618548-113620000	-3.11	1.18e-09	2.93e-07	Promoter	Sstr2
chr12:86678378-86679556	-6.85	1.19e-09	2.94e-07	Promoter	Vash1
chr3:34662887-34664552	-3.11	1.2e-09	2.97e-07	Promoter	Sox2ot
chr4:116876854-116878070	-3.15	1.2e-09	2.97e-07	Promoter	Zswim5
chr7:16475101-16476950	-3.44	1.2e-09	2.97e-07	Promoter	Npas1
chr9:29411731-29412869	-3.84	1.21e-09	2.97e-07	Promoter	Ntm
chr2:80977968-80979618	6.01	1.23e-09	3.01e-07	Distal Intergenic	Nup35
chr7:69724276-69725250	5.5	1.23e-09	3.03e-07	Distal Intergenic	4930402F11Rik
chr14:60633994-60635443	-5.78	1.25e-09	3.06e-07	Promoter	Spata13
chr6:47649050-47649513	4.94	1.26e-09	3.09e-07	Distal Intergenic	Ezh2
chr2:120976889-120977903	-5.82	1.29e-09	3.14e-07	Promoter	Tmem62
chr12:111671024-111672501	-3.52	1.29e-09	3.14e-07	Promoter	Ckb
chr7:27404224-27405052	-3.36	1.29e-09	3.14e-07	Exon	Sptbn4
chr11:69935184-69936507	-3.35	1.31e-09	3.18e-07	Promoter	Ybx2
chr7:139187671-139188943	-3.5	1.31e-09	3.18e-07	Promoter	Stk32c
chr10:71573355-71574186	6.86	1.32e-09	3.18e-07	Intron	Ipmk
chr2:25194961-25195976	-4.91	1.31e-09	3.18e-07	5' UTR	Tor4a
chr3:92080464-92081958	-3.19	1.32e-09	3.19e-07	3' UTR	Lor
chr6:126739438-126740664	-4.44	1.33e-09	3.2e-07	Promoter	Kcna6
chr9:85326315-85327648	-6.78	1.36e-09	3.26e-07	Promoter	Tent5a
chr6:113482095-113483404	-4.67	1.36e-09	3.26e-07	Promoter	Creld1
chr9:100570004-100571230	-4.31	1.36e-09	3.27e-07	Promoter	Slc35g2
chr10:80131342-80132221	-4.19	1.36e-09	3.27e-07	3' UTR	Cbarp
chr3:55054892-55055842	-4.06	1.38e-09	3.29e-07	Promoter	Ccna1
chr15:99055156-99055985	-4.01	1.38e-09	3.3e-07	Promoter	Prph
chr2:28446245-28447446	-3.84	1.39e-09	3.31e-07	Promoter	Ppp1r26
chr12:54203060-54204054	-5.26	1.39e-09	3.31e-07	Promoter	Egln3
chr10:75892880-75894162	-3.59	1.42e-09	3.36e-07	Promoter	Derl3
chr4:103619386-103620506	-3.27	1.42e-09	3.36e-07	Promoter	Dab1
chr5:107721090-107721874	-4.84	1.42e-09	3.36e-07	Exon	Gfi1
chr7:144896436-144897385	-5.18	1.43e-09	3.38e-07	Promoter	Fgf15
chr6:24954923-24956342	-3.63	1.43e-09	3.38e-07	Promoter	Tmem229a
chr1:167000413-167002182	-3.33	1.45e-09	3.41e-07	Promoter	Fam78b
chr10:69398309-69399691	-3.41	1.47e-09	3.47e-07	Promoter	Ank3
chr19:4397718-4398754	-6.81	1.48e-09	3.47e-07	Promoter	Kdm2a
chr11:16257304-16258176	-4.48	1.48e-09	3.47e-07	Promoter	Vstm2a
chr4:115062835-115063667	-5.82	1.49e-09	3.5e-07	5' UTR	Tal1
chr18:59175083-59176383	-3.99	1.5e-09	3.52e-07	Promoter	Chsy3
chr8:36613337-36614337	-4.1	1.53e-09	3.56e-07	Promoter	Dlc1
chr17:36942770-36943692	-4.3	1.53e-09	3.57e-07	Promoter	Rnf39
chr11:68384745-68387307	-2.76	1.53e-09	3.57e-07	Promoter	Ntn1
chr8:70373638-70375901	-2.8	1.54e-09	3.57e-07	Promoter	Comp
chr2:31635933-31636589	-5.24	1.56e-09	3.61e-07	Exon	Prdm12
chr1:125349436-125350244	4.79	1.56e-09	3.61e-07	Distal Intergenic	Actr3
chr13:49146546-49148296	-3.14	1.59e-09	3.68e-07	Promoter	Wnk2
chr19:24999114-25000468	-6.72	1.6e-09	3.69e-07	Promoter	Dock8
chr10:121033139-121034615	-5.18	1.6e-09	3.69e-07	Promoter	Wif1
chr8:17534717-17535781	-3.62	1.6e-09	3.69e-07	Promoter	Csmd1
chr9:14750710-14752302	-3	1.61e-09	3.7e-07	Promoter	Fut4
chr8:83667793-83668935	-3.28	1.61e-09	3.7e-07	5' UTR	Ptger1
chr19:50677914-50679058	-3.77	1.62e-09	3.71e-07	Promoter	Sorcs1
chr16:92696785-92697870	-5.19	1.65e-09	3.77e-07	Promoter	Runx1
chr4:128883375-128884690	-4.74	1.67e-09	3.8e-07	Promoter	Trim62
chr9:30942360-30943453	-3.59	1.67e-09	3.8e-07	Promoter	Adamts8
chr1:39650356-39651469	-3.17	1.69e-09	3.85e-07	Promoter	Creg2
chr5:130144141-130145289	-6.71	1.72e-09	3.9e-07	Promoter	Kctd7
chr6:67534756-67535698	-4.81	1.74e-09	3.95e-07	Promoter	Tacstd2
chr13:54757812-54759046	-3.89	1.79e-09	4.05e-07	3' UTR	Sncb
chr11:69803621-69804561	-4.02	1.8e-09	4.07e-07	Exon	Tmem102
chr2:163202923-163204786	-2.82	1.83e-09	4.14e-07	Promoter	Tox2
chr8:15010901-15012027	-3.64	1.85e-09	4.17e-07	Promoter	Kbtbd11
chr13:52582825-52583741	-4.87	1.86e-09	4.18e-07	Promoter	Syk
chr16:91269572-91270983	-3.22	1.88e-09	4.23e-07	Promoter	Olig1
chr1:78309999-78310880	-4.12	1.89e-09	4.25e-07	Promoter	Sgpp2
chr10:80834324-80836155	-2.8	1.9e-09	4.26e-07	5' UTR	Mir1982
chr2:103969680-103970900	-5.24	1.91e-09	4.27e-07	Promoter	Lmo2
chr12:79006576-79007599	-6.81	1.94e-09	4.34e-07	Promoter	Tmem229b
chr19:5559706-5561314	-3.14	1.95e-09	4.36e-07	Promoter	Ovol1
chr13:76055417-76057004	-3.32	1.96e-09	4.37e-07	Promoter	Gpr150
chr11:72410763-72411869	-4.59	1.97e-09	4.38e-07	Promoter	Smtnl2
chr11:103198859-103199907	-3.98	1.97e-09	4.38e-07	3' UTR	Fmnl1
chr2:74762667-74763789	-3.63	1.99e-09	4.42e-07	Promoter	Haglr
chr4:76449315-76450637	-5.19	2e-09	4.43e-07	Promoter	Ptprd
chr9:25778615-25779593	4.74	2.02e-09	4.47e-07	Distal Intergenic	Eepd1
chr9:79718405-79720174	-3.22	2.03e-09	4.49e-07	Promoter	Col12a1
chr7:141060557-141061654	-6.7	2.04e-09	4.49e-07	Promoter	B4galnt4
chr12:57542118-57543331	-3.09	2.06e-09	4.54e-07	Exon	Foxa1
chr2:5713665-5714483	-6.69	2.09e-09	4.6e-07	Promoter	Camk1d
chr4:108031456-108032533	-3.58	2.11e-09	4.63e-07	Promoter	Podn
chr7:44351868-44353818	-2.96	2.12e-09	4.64e-07	Exon	Shank1
chr15:7397747-7398676	-3.65	2.14e-09	4.69e-07	Promoter	Egflam
chr18:80295524-80296535	-3.39	2.16e-09	4.73e-07	3' UTR	Pqlc1
chr3:88214863-88216193	-3.18	2.2e-09	4.81e-07	Promoter	Mir3093
chr2:165111919-165112675	-3.49	2.21e-09	4.82e-07	3' UTR	1700025C18Rik
chr1:155736337-155737519	-3.54	2.23e-09	4.86e-07	Intron	Lhx4
chr12:111445427-111446218	-4.44	2.24e-09	4.87e-07	Promoter	Tnfaip2
chr10:93833302-93834438	-6.7	2.24e-09	4.87e-07	Promoter	Usp44
chr1:21960708-21962436	-6.72	2.25e-09	4.88e-07	Promoter	Kcnq5
chr11:98837202-98838216	-3.69	2.27e-09	4.92e-07	Promoter	Rapgefl1
chr2:13793009-13794219	-3.78	2.28e-09	4.93e-07	Promoter	St8sia6
chr11:96255350-96255922	-5.71	2.29e-09	4.94e-07	Intron	Gm53
chr9:122568521-122569566	-3.18	2.32e-09	4.99e-07	Distal Intergenic	9530059O14Rik
chr7:84085117-84086070	-3.91	2.39e-09	5.14e-07	Promoter	Cemip
chr17:36167420-36168616	-3.6	2.39e-09	5.14e-07	Promoter	Gm8909
chr11:19766467-19766896	5.03	2.42e-09	5.18e-07	Distal Intergenic	Spred2
chr2:180103654-180104858	-3.3	2.42e-09	5.19e-07	Promoter	Hrh3
chr4:115056357-115057425	-6.67	2.46e-09	5.24e-07	Promoter	Tal1
chrX:79092781-79093790	4.74	2.45e-09	5.24e-07	Distal Intergenic	Cfap47
chr7:45521715-45522692	-5.22	2.45e-09	5.24e-07	3' UTR	Ppp1r15a
chr7:19577163-19577947	-5.12	2.46e-09	5.25e-07	Promoter	Zfp296
chr18:46465035-46466266	-3.81	2.48e-09	5.26e-07	Promoter	Mospd4
chr7:66427032-66428172	-3.98	2.48e-09	5.26e-07	Promoter	Aldh1a3
chr4:8238512-8239211	-4.26	2.49e-09	5.29e-07	Promoter	Car8
chr13:108214080-108215492	-3.95	2.51e-09	5.31e-07	Promoter	Elovl7
chr7:79792490-79793669	-3.67	2.51e-09	5.31e-07	Promoter	Mesp1
chr12:103324946-103325781	-3.87	2.51e-09	5.31e-07	Exon	Asb2
chr13:76384089-76385347	-6.75	2.55e-09	5.36e-07	Promoter	Mctp1
chr10:127090651-127092043	-3.48	2.54e-09	5.36e-07	3' UTR	Agap2
chr18:11054018-11055139	-5.44	2.56e-09	5.38e-07	Promoter	Gata6
chr8:91799716-91801930	-2.66	2.57e-09	5.41e-07	Promoter	Irx3
chr17:83630797-83631679	-3.27	2.58e-09	5.41e-07	Promoter	Kcng3
chr10:30842134-30843384	-6.64	2.59e-09	5.42e-07	Promoter	Hey2
chr1:14196907-14197868	3.68	2.62e-09	5.48e-07	Intron	Eya1
chr2:163858208-163858917	-3.53	2.63e-09	5.5e-07	3' UTR	Kcnk15
chr7:30121053-30122552	-4.82	2.65e-09	5.53e-07	Promoter	Zfp382
chr5:28457850-28458683	-3.46	2.66e-09	5.54e-07	Promoter	9530036O11Rik
chr7:132596940-132597895	-3.97	2.66e-09	5.54e-07	3' UTR	Nkx1-2
chr7:34812260-34813217	-4.58	2.67e-09	5.55e-07	Promoter	Chst8
chr13:21467994-21468694	-4.06	2.7e-09	5.58e-07	Promoter	Nkapl
chr11:75794881-75796321	-3.71	2.7e-09	5.58e-07	Promoter	Gm12339
chr11:66526196-66526972	-4.07	2.71e-09	5.6e-07	Promoter	Shisa6
chr19:30029847-30031368	-6.75	2.71e-09	5.6e-07	Promoter	Uhrf2
chr11:103080151-103080769	-5.1	2.77e-09	5.71e-07	Promoter	Plcd3
chr11:75166310-75167200	-3.66	2.8e-09	5.76e-07	Exon	Hic1
chr11:89301176-89302852	-2.85	2.81e-09	5.78e-07	Promoter	Nog
chr19:4476450-4477389	-4.12	2.84e-09	5.83e-07	Promoter	Syt12
chr2:91457273-91458102	-4.44	2.86e-09	5.87e-07	Promoter	Lrp4
chr19:10456445-10457760	-3.59	2.87e-09	5.88e-07	Promoter	Lrrc10b
chr7:108950316-108951438	-3.67	2.89e-09	5.91e-07	Promoter	Tub
chr10:77605783-77606899	-6.66	2.9e-09	5.92e-07	Promoter	Sumo3
chr7:38183336-38184127	-6.68	2.92e-09	5.94e-07	Promoter	1600014C10Rik
chr18:35829394-35830942	-6.61	2.96e-09	6.02e-07	Promoter	Cxxc5
chr7:100178468-100179279	-3.67	2.96e-09	6.02e-07	Promoter	Kcne3
chr15:102731221-102732034	3.66	2.96e-09	6.02e-07	Distal Intergenic	Calcoco1
chr12:110278678-110280222	-3.03	2.98e-09	6.04e-07	Promoter	Dio3
chr19:42201253-42202615	-3.39	2.98e-09	6.04e-07	Promoter	Sfrp5
chr11:117332104-117332968	-5.15	2.99e-09	6.04e-07	Promoter	Sept9
chr12:105336498-105337783	-3.98	2.99e-09	6.04e-07	Promoter	Tunar
chr12:26413991-26415416	-3.54	3.04e-09	6.13e-07	Promoter	Mir6538
chr7:44591009-44591838	-3.58	3.08e-09	6.2e-07	Promoter	Kcnc3
chr8:12385075-12386518	-2.91	3.08e-09	6.2e-07	Promoter	Sox1ot
chr2:92059593-92060380	-3.78	3.09e-09	6.21e-07	Intron	Phf21a
chr8:84902611-84903803	-6.61	3.1e-09	6.22e-07	Exon	Klf1
chr1:51869257-51870061	4.96	3.11e-09	6.23e-07	Intron	Myo1b
chr8:105518675-105519419	-3.66	3.14e-09	6.28e-07	Promoter	Hsd11b2
chr5:28464360-28465496	-3.63	3.15e-09	6.29e-07	Promoter	9530036O11Rik
chr11:115435796-115436541	-4.36	3.16e-09	6.31e-07	Distal Intergenic	Trim80
chr2:132879170-132879901	-6.6	3.18e-09	6.34e-07	5' UTR	Lrrn4
chr7:79514739-79515989	-5.25	3.25e-09	6.47e-07	Promoter	Mir9-3hg
chr11:77514922-77516075	-6.65	3.26e-09	6.47e-07	Promoter	Trp53i13
chr2:14603943-14605117	-3.73	3.27e-09	6.5e-07	Promoter	Cacnb2
chr17:85691842-85692767	-4.11	3.3e-09	6.54e-07	Distal Intergenic	Six2
chr11:101260604-101261397	-5.14	3.31e-09	6.56e-07	Promoter	Wnk4
chr9:44267709-44268434	-4.49	3.35e-09	6.61e-07	Promoter	Nlrx1
chr12:110187512-110189043	-3.51	3.34e-09	6.61e-07	Exon	3110009F21Rik
chr10:81285262-81286236	-4.53	3.36e-09	6.63e-07	Promoter	Tjp3
chr6:88193506-88194620	-6.61	3.4e-09	6.69e-07	Promoter	Gata2
chr13:95890784-95892386	-6.63	3.4e-09	6.69e-07	Promoter	Iqgap2
chr2:79453809-79454720	-3.4	3.42e-09	6.71e-07	3' UTR	Neurod1
chr8:11187671-11188490	-4.14	3.44e-09	6.74e-07	Exon	Col4a1
chr1:170589228-170590183	-4.02	3.45e-09	6.75e-07	Promoter	Nos1ap
chr7:27328745-27329808	-3.67	3.47e-09	6.78e-07	Exon	Ltbp4
chr13:112987405-112988365	-6.61	3.49e-09	6.8e-07	Promoter	Ccno
chr9:88327020-88328091	-5.62	3.49e-09	6.8e-07	Promoter	Nt5e
chr1:18057810-18058985	-3.39	3.49e-09	6.8e-07	Exon	Crisp4
chr6:78095531-78096640	3.85	3.5e-09	6.8e-07	Distal Intergenic	Ctnna2
chr5:72867921-72868917	-6.59	3.54e-09	6.89e-07	Promoter	Tec
chr1:120340296-120342045	-2.88	3.58e-09	6.95e-07	Promoter	C1ql2
chr4:136424342-136425340	-4.23	3.61e-09	6.98e-07	Promoter	Htr1d
chr7:16652479-16653517	3.46	3.6e-09	6.98e-07	Intron	Ceacam-ps1
chr11:59176348-59177531	-3.11	3.64e-09	7.04e-07	Exon	Gjc2
chr2:52675446-52676691	-4.53	3.67e-09	7.08e-07	Promoter	Cacnb4
chr10:115586637-115588019	-3.78	3.71e-09	7.16e-07	Promoter	Lgr5
chr7:18991563-18992755	-3.08	3.74e-09	7.2e-07	Promoter	Mypop
chr14:54925474-54927062	-5.14	3.75e-09	7.2e-07	Promoter	Efs
chr1:131244384-131245484	-5.69	3.83e-09	7.35e-07	Promoter	Rassf5
chr5:35757558-35758714	-5.12	3.84e-09	7.35e-07	Promoter	Ablim2
chr2:17730515-17731757	-4.53	3.84e-09	7.35e-07	Promoter	Nebl
chr1:191183790-191184538	-3.73	3.84e-09	7.35e-07	Promoter	Atf3
chr8:84010986-84011977	-3.48	3.89e-09	7.43e-07	Promoter	Mir1199
chr5:138819831-138820383	-4.44	3.95e-09	7.54e-07	Promoter	Gm5294
chr7:79508345-79509123	-3.68	3.96e-09	7.54e-07	Intron	Mir9-3
chr19:5272343-5273520	-6.66	4.03e-09	7.67e-07	Promoter	Pacs1
chr12:108005638-108006625	-4.02	4.09e-09	7.78e-07	Distal Intergenic	Bcl11b
chr13:112993452-112994632	-3.34	4.11e-09	7.81e-07	Promoter	Mcidas
chr5:139324966-139325913	-4.55	4.12e-09	7.81e-07	Promoter	Adap1
chr3:22374149-22375065	4.88	4.15e-09	7.87e-07	Distal Intergenic	Rprl2
chr11:75966157-75967432	-5.12	4.17e-09	7.88e-07	Distal Intergenic	Rph3al
chr2:73280553-73281315	-3.56	4.18e-09	7.9e-07	Intron	Sp9
chr1:19209522-19210296	-4.17	4.2e-09	7.92e-07	Intron	Tfap2b
chr5:118027484-118028677	-3.43	4.22e-09	7.93e-07	Promoter	Tesc
chr2:163375598-163376486	-3.35	4.22e-09	7.93e-07	Exon	Jph2
chr4:147219189-147220337	6.7	4.22e-09	7.93e-07	Distal Intergenic	4933438K21Rik
chr7:123500123-123500997	-4.18	4.24e-09	7.95e-07	Promoter	Zkscan2
chr2:160911596-160912570	-3.24	4.25e-09	7.96e-07	Promoter	Emilin3
chr13:58384714-58385473	-3.53	4.32e-09	8.08e-07	Promoter	2210016F16Rik
chr10:120551828-120553201	-2.9	4.32e-09	8.08e-07	Distal Intergenic	Hmga2
chr2:18031383-18032217	-3.63	4.34e-09	8.09e-07	Intron	A930004D18Rik
chr11:115257648-115258421	-3.56	4.34e-09	8.09e-07	Exon	Grin2c
chr9:58822247-58824143	-2.81	4.37e-09	8.15e-07	Promoter	Hcn4
chr11:53456965-53457909	-6.57	4.41e-09	8.18e-07	Promoter	Shroom1
chr10:20148325-20149874	-5.13	4.41e-09	8.18e-07	Promoter	Map7
chr7:49633418-49634049	-5.1	4.4e-09	8.18e-07	Exon	Dbx1
chr4:44712740-44713458	-3.96	4.42e-09	8.19e-07	Distal Intergenic	Pax5
chr8:119992056-119993023	-3.93	4.44e-09	8.22e-07	Promoter	Crispld2
chr4:6989880-6991231	-4.53	4.46e-09	8.25e-07	Promoter	Tox
chr10:117629055-117630149	-3.92	4.48e-09	8.27e-07	Promoter	Cpm
chr7:37770127-37770961	-3.93	4.49e-09	8.27e-07	Promoter	Zfp536
chr3:100488124-100489207	-6.58	4.49e-09	8.27e-07	Promoter	Tent5c
chr5:73650979-73651944	-5.12	4.5e-09	8.27e-07	Promoter	Spata18
chr19:57007900-57008704	-5.67	4.52e-09	8.31e-07	Promoter	Afap1l2
chr18:76858628-76860514	-3.6	4.53e-09	8.32e-07	Exon	Skor2
chr5:99906047-99906782	-3.74	4.58e-09	8.4e-07	5' UTR	Hnrnpd
chr11:60210237-60210898	-5.1	4.69e-09	8.58e-07	Promoter	Srebf1
chr3:131106482-131106959	-4.45	4.7e-09	8.58e-07	Distal Intergenic	Lef1
chr2:62664108-62664825	-4.49	4.76e-09	8.7e-07	Promoter	Gca
chr19:56722368-56724042	-2.79	4.91e-09	8.96e-07	Promoter	Adrb1
chr5:115731753-115733011	-3.79	4.94e-09	8.99e-07	Promoter	Bicdl1
chr4:33188789-33189796	-6.71	4.94e-09	8.99e-07	Promoter	Pm20d2
chr17:25255676-25256651	-4.51	4.96e-09	9.02e-07	Promoter	Baiap3
chr12:112510583-112511643	-3.22	5.16e-09	9.36e-07	Promoter	Tmem179
chr5:37027767-37028680	-3.4	5.18e-09	9.4e-07	Promoter	Jakmip1
chr14:25606730-25608482	-6.56	5.19e-09	9.4e-07	Promoter	Zmiz1
chr6:85511279-85513957	-3.03	5.2e-09	9.41e-07	Promoter	Egr4
chr1:86669612-86670876	-3.54	5.25e-09	9.49e-07	Promoter	Nppc
chr19:53676270-53677521	-3.6	5.26e-09	9.49e-07	Promoter	Rbm20
chr14:103106571-103107453	4.91	5.29e-09	9.53e-07	Distal Intergenic	Fbxl3
chr8:96662258-96662959	6.68	5.32e-09	9.57e-07	Distal Intergenic	Got2
chr2:181670261-181671717	-2.98	5.34e-09	9.6e-07	Promoter	Sox18
chr5:147957051-147958920	-2.81	5.4e-09	9.7e-07	Promoter	Mtus2
chr3:30855720-30856504	-3.55	5.42e-09	9.72e-07	Promoter	Gpr160
chr1:78829838-78830877	5.38	5.5e-09	9.84e-07	Intron	Kcne4
chr2:74657609-74658107	-4.2	5.53e-09	9.89e-07	Exon	Evx2
chr3:37639745-37640632	-6.59	5.55e-09	9.91e-07	Promoter	Spry1
chr13:12765162-12766336	3.39	5.57e-09	9.93e-07	Distal Intergenic	Prl2c4
chr5:4756425-4758301	-3.17	5.6e-09	9.98e-07	Promoter	Fzd1
chr10:45485190-45487006	-3.23	5.67e-09	1.01e-06	Promoter	Lin28b
chr15:75997619-75999098	-2.88	5.71e-09	1.02e-06	Promoter	Mapk15
chr2:117342104-117343149	-4.75	5.73e-09	1.02e-06	Promoter	Rasgrp1
chr11:109472950-109474141	-6.55	5.79e-09	1.02e-06	Promoter	Slc16a6
chr18:89314128-89315936	6.65	5.79e-09	1.02e-06	Intron	Cd226
chr9:63144047-63145456	-3.06	5.74e-09	1.02e-06	Exon	Skor1
chr4:16361966-16362847	5.74	5.73e-09	1.02e-06	Distal Intergenic	A530072M11Rik
chr4:46649941-46651318	-6.54	5.85e-09	1.03e-06	Promoter	Tbc1d2
chr5:143157128-143157766	-3.47	5.85e-09	1.03e-06	Exon	Rbakdn
chr17:15375464-15376019	-4.42	5.88e-09	1.04e-06	Promoter	Dll1
chr3:40531266-40531993	-5.11	6.08e-09	1.07e-06	Promoter	Intu
chr7:107209139-107210771	-2.92	6.13e-09	1.08e-06	Promoter	Rbmxl2
chr2:144330615-144332262	-2.79	6.14e-09	1.08e-06	Promoter	Ovol2
chrX:112600434-112602125	-3.64	6.19e-09	1.08e-06	Promoter	Zfp711
chr2:90889355-90890555	-2.98	6.15e-09	1.08e-06	5' UTR	C1qtnf4
chr17:7826867-7827944	-4.2	6.25e-09	1.09e-06	Promoter	Fndc1
chr3:88536121-88537238	-2.86	6.28e-09	1.1e-06	Promoter	Mir1905
chr1:91366157-91367075	-4.58	6.29e-09	1.1e-06	Promoter	Erfe
chr11:116412142-116413503	-6.54	6.35e-09	1.1e-06	Promoter	Rnf157
chr13:54302573-54303648	-3.97	6.36e-09	1.1e-06	Promoter	Cplx2
chr11:33512952-33514049	-3.5	6.36e-09	1.1e-06	Promoter	Ranbp17
chr7:128251990-128253433	-3.1	6.32e-09	1.1e-06	3' UTR	Tgfb1i1
chr2:66124045-66125297	-6.55	6.47e-09	1.12e-06	Promoter	Galnt3
chr5:8622117-8623248	-6.56	6.56e-09	1.14e-06	Promoter	Rundc3b
chr3:83765832-83767011	-3.36	6.59e-09	1.14e-06	Promoter	Sfrp2
chr10:116473938-116474529	-3.83	6.6e-09	1.14e-06	Promoter	Kcnmb4os2
chr3:82073595-82074652	-6.47	6.64e-09	1.15e-06	Promoter	Gucy1b1
chr19:46003159-46004221	-6.49	6.67e-09	1.15e-06	Promoter	Hps6
chr10:79873880-79874836	-4.04	6.71e-09	1.15e-06	Promoter	Prtn3
chr19:24897187-24897973	-5.05	6.65e-09	1.15e-06	Downstream (1-2kb)	Foxd4
chr17:28769068-28770227	-3.63	6.74e-09	1.16e-06	Promoter	Mapk13
chr8:29219046-29219994	-3.31	6.75e-09	1.16e-06	Promoter	Unc5d
chr8:13493179-13494531	-3.15	6.82e-09	1.17e-06	Promoter	Gas6
chr16:97495072-97495673	4.66	6.8e-09	1.17e-06	Intron	Fam3b
chr10:81021452-81022545	-3.78	6.87e-09	1.17e-06	5' UTR	Diras1
chr5:138279750-138280744	-2.85	6.91e-09	1.18e-06	Promoter	Stag3
chr2:91921431-91922371	-3.87	6.92e-09	1.18e-06	Distal Intergenic	Mdk
chr9:95637019-95638244	-3.01	7e-09	1.19e-06	Promoter	Pcolce2
chr3:146684831-146685698	-6.47	7.04e-09	1.2e-06	Promoter	4930503B20Rik
chr15:27681021-27681992	-6.49	7.07e-09	1.2e-06	Promoter	Otulinl
chr2:57102228-57103139	-3.67	7.07e-09	1.2e-06	Distal Intergenic	Nr4a2
chr10:79970753-79971401	-4.49	7.25e-09	1.23e-06	Promoter	Grin3b
chr15:3360698-3361958	5.79	7.32e-09	1.24e-06	Intron	Ccdc152
chr5:125531517-125532060	-4.01	7.44e-09	1.26e-06	Promoter	Tmem132b
chr5:35279062-35281136	-2.79	7.45e-09	1.26e-06	5' UTR	Adra2c
chr12:104472567-104473413	-3.32	7.53e-09	1.27e-06	Promoter	Gsc
chr6:83494465-83494988	5	7.54e-09	1.27e-06	Promoter	Dguok
chr10:56114979-56115985	-3.97	7.53e-09	1.27e-06	5' UTR	Msl3l2
chrX:12076989-12077847	-4.02	7.59e-09	1.28e-06	Intron	Bcor
chr8:71507451-71508226	-3.96	7.59e-09	1.28e-06	Exon	Plvap
chr3:30595056-30595855	-4.46	7.7e-09	1.29e-06	Exon	Actrt3
chr13:22005823-22007057	-6.46	7.73e-09	1.3e-06	Promoter	Prss16
chr11:95586152-95587412	-3.66	7.89e-09	1.32e-06	Promoter	Ngfr
chr4:62479642-62480503	-4.66	7.91e-09	1.32e-06	Promoter	Bspry
chr8:109961529-109962286	-4.03	7.93e-09	1.32e-06	Promoter	Marveld3
chr5:132541479-132543640	-2.8	7.96e-09	1.32e-06	Promoter	Auts2
chr3:84304206-84305594	-3.66	7.96e-09	1.32e-06	Promoter	Trim2
chr1:79671274-79672381	-5.03	7.96e-09	1.32e-06	Promoter	Ap1s3
chr7:46396609-46398374	-2.83	7.97e-09	1.32e-06	Promoter	Kcnc1
chr12:104471269-104471832	-3.68	7.9e-09	1.32e-06	3' UTR	Gsc
chr5:137596490-137597501	-5.54	7.95e-09	1.32e-06	3' UTR	Mospd3
chr9:119339478-119340260	-6.45	8.03e-09	1.33e-06	Promoter	Acaa1a
chr8:35825540-35827199	-3.16	8.06e-09	1.33e-06	Promoter	Cldn23
chr4:57433712-57434801	-6.48	8.08e-09	1.33e-06	Promoter	NA
chr5:43807854-43808453	-4.44	8e-09	1.33e-06	Exon	Bst1
chr11:78490525-78491355	-4.74	8.03e-09	1.33e-06	Exon	Sarm1
chr5:96373714-96375029	-3.78	8.19e-09	1.35e-06	Promoter	Fras1
chr8:105374443-105375431	-3.42	8.25e-09	1.35e-06	Promoter	Plekhg4
chr15:89172929-89174391	-6.44	8.26e-09	1.35e-06	Intron	Plxnb2
chr17:71664660-71665376	4.87	8.19e-09	1.35e-06	Distal Intergenic	Wdr43
chr2:13009805-13011047	-3.34	8.16e-09	1.35e-06	5' UTR	C1ql3
chr19:10940068-10941312	-4.99	8.21e-09	1.35e-06	5' UTR	Ptgdr2
chr11:115296883-115297642	-5.02	8.32e-09	1.36e-06	Promoter	Fads6
chr1:10924556-10925463	6.58	8.33e-09	1.36e-06	Distal Intergenic	Prex2
chr5:35678882-35679664	-3.32	8.36e-09	1.37e-06	Promoter	Htra3
chr11:33146765-33148689	-2.97	8.37e-09	1.37e-06	Promoter	Fgf18
chr8:70867984-70869160	-5.02	8.41e-09	1.37e-06	3' UTR	Ccdc124
chr11:96352869-96353703	-5.61	8.53e-09	1.39e-06	3' UTR	Hoxb3os
chr12:36041714-36042792	-6.45	8.67e-09	1.41e-06	Promoter	Tspan13
chr2:146221921-146222368	-4.02	8.71e-09	1.41e-06	Promoter	Insm1
chr3:85887110-85888150	-4.11	8.72e-09	1.41e-06	Promoter	Glt28d2
chr3:30650154-30650954	-4.67	8.69e-09	1.41e-06	Exon	Lrriq4
chr6:100570827-100571834	6.57	8.7e-09	1.41e-06	3' UTR	1700049E22Rik
chr8:19979855-19980674	-3.38	8.74e-09	1.42e-06	Distal Intergenic	4930467E23Rik
chr13:69739103-69740952	-3.12	8.91e-09	1.44e-06	Promoter	Ube2ql1
chr8:70803801-70805302	-6.43	8.95e-09	1.44e-06	Promoter	Mast3
chr9:55542168-55542858	-3.81	8.98e-09	1.45e-06	Promoter	Isl2
chr2:181459670-181460611	-6.45	8.98e-09	1.45e-06	Promoter	Zbtb46
chr10:95414270-95415066	-6.47	9.05e-09	1.45e-06	Promoter	Socs2
chr6:15910186-15911135	4.02	8.99e-09	1.45e-06	Distal Intergenic	Mdfic
chr11:61956629-61957841	-4.07	9.08e-09	1.46e-06	Promoter	Specc1
chr8:40862142-40863012	-4.49	9.1e-09	1.46e-06	Promoter	Slc7a2
chr6:147078376-147079734	6.56	9.11e-09	1.46e-06	Intron	Mansc4
chr6:87730387-87731604	-3.06	9.22e-09	1.47e-06	Promoter	Efcc1
chr14:102815359-102816518	6.56	9.19e-09	1.47e-06	Distal Intergenic	Mir5130
chr3:104780675-104781891	-6.48	9.26e-09	1.48e-06	Promoter	Ppm1j
chr4:95966992-95967872	-3.78	9.36e-09	1.49e-06	Promoter	9530080O11Rik
chr7:98836043-98836986	-4.37	9.43e-09	1.5e-06	5' UTR	Wnt11
chr13:56295753-56296791	-6.44	9.5e-09	1.51e-06	Promoter	Cxcl14
chr9:31770516-31772636	3.17	9.7e-09	1.54e-06	Distal Intergenic	Barx2
chr18:60595753-60596752	-3.58	9.68e-09	1.54e-06	3' UTR	Synpo
chr11:102393148-102393991	-3.55	9.8e-09	1.55e-06	Promoter	Rundc3a
chr2:147193818-147194566	-5.08	9.77e-09	1.55e-06	Exon	6430503K07Rik
chr17:34671018-34672921	-2.87	9.83e-09	1.56e-06	Promoter	Tnxb
chr10:93831450-93831897	-4.43	9.84e-09	1.56e-06	Promoter	Usp44
chr19:40270959-40272120	-6.41	9.91e-09	1.57e-06	Promoter	Pdlim1
chr2:156311814-156312914	-6.45	9.94e-09	1.57e-06	Promoter	Scand1
chr2:124609744-124611092	-3.4	9.98e-09	1.57e-06	Promoter	Sema6d
chr11:49633987-49635184	-3.78	9.97e-09	1.57e-06	Exon	Flt4
chr1:34604783-34605597	6.55	9.99e-09	1.57e-06	Distal Intergenic	Amer3
chr17:35195472-35196432	-6.43	9.95e-09	1.57e-06	3' UTR	Mir6973a
chr4:9843317-9844884	-2.96	1.01e-08	1.58e-06	Promoter	Gdf6
chr5:31094803-31095691	-4.42	1.01e-08	1.59e-06	Promoter	Slc30a3
chr8:70111629-70113115	-2.97	1.03e-08	1.61e-06	Exon	Ncan
chr10:18318563-18319526	-4.52	1.03e-08	1.62e-06	Promoter	Nhsl1
chr6:119543353-119544670	-3.78	1.05e-08	1.63e-06	Promoter	Wnt5b
chr2:61811544-61813006	-2.9	1.04e-08	1.63e-06	3' UTR	Tbr1
chr17:56756830-56757776	-6.52	1.05e-08	1.64e-06	Promoter	Nrtn
chr5:146844922-146845780	-3.9	1.05e-08	1.64e-06	Promoter	Rasl11a
chr5:24387627-24388691	-6.45	1.06e-08	1.65e-06	Promoter	Atg9b
chr11:101245952-101246882	-5.14	1.06e-08	1.65e-06	Promoter	Vps25
chr5:101764686-101765763	-3.52	1.07e-08	1.66e-06	Promoter	Cds1
chr8:121127768-121129075	-3.68	1.07e-08	1.66e-06	Promoter	Foxl1
chr16:31428647-31429996	-5.48	1.07e-08	1.66e-06	Promoter	Gm15743
chr8:119394610-119395934	-5.66	1.07e-08	1.66e-06	Promoter	Mlycd
chr12:99965589-99966382	-4.45	1.07e-08	1.66e-06	5' UTR	Kcnk13
chr5:30621962-30622880	-3.5	1.07e-08	1.66e-06	3' UTR	Kcnk3
chr13:95524300-95525521	-3.74	1.08e-08	1.67e-06	Promoter	F2rl1
chr3:9003996-9004756	-3.32	1.09e-08	1.68e-06	Promoter	Tpd52
chr18:38992366-38993984	-6.42	1.09e-08	1.68e-06	Promoter	Arhgap26
chr5:147399795-147400709	-6.44	1.09e-08	1.68e-06	Promoter	Flt3
chr4:21688299-21689260	-3.51	1.09e-08	1.68e-06	Distal Intergenic	Prdm13
chr13:74008916-74010409	-4.48	1.1e-08	1.69e-06	Promoter	Tppp
chr13:73846771-73847911	-2.94	1.11e-08	1.71e-06	Promoter	Nkd2
chr19:6306035-6307210	-4.99	1.11e-08	1.71e-06	Promoter	Cdc42bpg
chr8:70597657-70598719	-3.76	1.12e-08	1.72e-06	Promoter	Ssbp4
chr4:109983355-109984066	-3.64	1.13e-08	1.72e-06	3' UTR	Dmrta2
chr2:126552725-126553552	-5.16	1.13e-08	1.73e-06	Promoter	Slc27a2
chr10:94311718-94312639	-4.02	1.14e-08	1.73e-06	Promoter	Tmcc3
chr8:70451530-70452944	-2.95	1.14e-08	1.74e-06	3' UTR	Crtc1
chr5:76657435-76658455	-3.19	1.15e-08	1.75e-06	Promoter	C530008M17Rik
chr15:55905987-55907272	-3.5	1.15e-08	1.76e-06	Promoter	Sntb1
chr2:181598477-181599458	-6.45	1.16e-08	1.76e-06	Promoter	Samd10
chr12:91778542-91779388	-6.41	1.16e-08	1.76e-06	Promoter	Ston2
chr8:48554803-48556254	-3.45	1.16e-08	1.76e-06	Promoter	Tenm3
chr2:160365202-160366206	-2.98	1.17e-08	1.77e-06	3' UTR	Mafb
chr1:178275788-178276698	-4.39	1.18e-08	1.78e-06	Exon	Cox20
chr19:44266391-44267463	-3.87	1.17e-08	1.78e-06	Distal Intergenic	Scd2
chr1:119421320-119422445	-2.9	1.19e-08	1.79e-06	Promoter	Inhbb
chr1:40307100-40307836	6.54	1.18e-08	1.79e-06	Intron	Il1rl2
chr10:61625378-61626306	-4.02	1.19e-08	1.79e-06	Exon	Ppa1
chr11:80153958-80155198	-3.68	1.19e-08	1.8e-06	Promoter	Adap2
chr7:19473808-19474662	-4.69	1.19e-08	1.8e-06	Exon	Exoc3l2
chr11:33203696-33204456	-3.01	1.21e-08	1.81e-06	Promoter	Tlx3
chr8:105258892-105260178	-3.32	1.21e-08	1.82e-06	Promoter	Tradd
chr5:149678070-149679905	-3.31	1.21e-08	1.82e-06	Promoter	B3glct
chr12:69789939-69790971	-4.99	1.21e-08	1.82e-06	Promoter	Cdkl1
chr7:63444400-63445738	-3.92	1.22e-08	1.82e-06	Promoter	Otud7a
chr11:75193260-75194464	-2.81	1.22e-08	1.83e-06	Promoter	Rtn4rl1
chr2:35621752-35622684	-4.65	1.26e-08	1.88e-06	Promoter	Dab2ip
chr19:34746826-34747503	-3.7	1.28e-08	1.9e-06	Promoter	Slc16a12
chr11:116623777-116624635	-6.39	1.28e-08	1.91e-06	Promoter	Rhbdf2
chr5:99252449-99253394	-3.86	1.28e-08	1.91e-06	Promoter	Rasgef1b
chr3:66978620-66979226	-4.13	1.28e-08	1.91e-06	Promoter	Shox2
chr4:59438049-59439173	-3.25	1.29e-08	1.91e-06	Promoter	Susd1
chr13:55026641-55027448	6.52	1.28e-08	1.91e-06	Downstream (<1kb)	Hk3
chr15:62633756-62635102	5.66	1.29e-08	1.92e-06	Intron	Pvt1
chr13:23395601-23396707	-6.36	1.3e-08	1.93e-06	Distal Intergenic	Zfp322a
chr18:67088288-67089082	-3.79	1.31e-08	1.94e-06	Promoter	Gnal
chr7:28294369-28295115	-4.66	1.31e-08	1.94e-06	Promoter	Dll3
chr8:117047961-117048859	3.88	1.31e-08	1.94e-06	Intron	Pkd1l2
chr1:75422576-75423588	-3.23	1.32e-08	1.95e-06	Promoter	Speg
chr11:119549001-119549807	-6.45	1.34e-08	1.98e-06	Promoter	Gm11762
chr1:166308748-166309702	-4.13	1.34e-08	1.98e-06	Exon	Ildr2
chr8:23157317-23158111	-4.15	1.34e-08	1.98e-06	3' UTR	Nkx6-3
chr5:120439189-120440405	-2.81	1.36e-08	2e-06	3' UTR	Lhx5
chr7:29211381-29212397	-4.1	1.37e-08	2.02e-06	Promoter	Catsperg1
chr19:44511340-44512275	-3.71	1.39e-08	2.04e-06	3' UTR	Wnt8b
chr14:122463311-122465285	-3.27	1.4e-08	2.05e-06	Promoter	Zic5
chr11:85837748-85838420	-4.11	1.4e-08	2.05e-06	Exon	Tbx2
chr3:121952984-121953949	-3.3	1.42e-08	2.08e-06	Promoter	Arhgap29
chr8:125053938-125054920	-3.66	1.44e-08	2.1e-06	Promoter	Disc1
chr4:47207842-47208766	-5.01	1.44e-08	2.1e-06	Promoter	Col15a1
chr19:44755592-44757669	-2.56	1.44e-08	2.1e-06	Promoter	Pax2
chr13:36923112-36923838	6.51	1.44e-08	2.1e-06	Intron	F13a1
chrX:102250533-102251879	-3.58	1.45e-08	2.11e-06	Promoter	Cited1
chr11:62248302-62249544	-6.38	1.45e-08	2.11e-06	Promoter	Adora2b
chr7:118128805-118130274	-6.34	1.45e-08	2.11e-06	Promoter	Arl6ip1
chr16:20240477-20241508	-5.51	1.45e-08	2.11e-06	Promoter	Map6d1
chr9:43879338-43880570	-4.61	1.45e-08	2.11e-06	Distal Intergenic	Nectin1
chr6:47654311-47655002	6.55	1.46e-08	2.12e-06	Distal Intergenic	Ezh2
chr1:75219317-75220113	-4.99	1.48e-08	2.15e-06	Promoter	Tuba4a
chr5:23707781-23708850	6.49	1.49e-08	2.15e-06	Intron	AI506816
chr2:150525403-150526341	-4.38	1.49e-08	2.15e-06	Distal Intergenic	Zfp345
chr10:80808308-80809042	-4.89	1.49e-08	2.15e-06	3' UTR	Jsrp1
chr14:100285481-100286666	-3.5	1.5e-08	2.16e-06	Promoter	Klf12
chr10:127048895-127049964	-3.33	1.51e-08	2.17e-06	Promoter	Cyp27b1
chr15:84854825-84856537	-6.38	1.51e-08	2.17e-06	Promoter	Phf21b
chr3:20516235-20517327	6.49	1.51e-08	2.17e-06	Distal Intergenic	Agtr1b
chr7:29170943-29171965	-6.36	1.52e-08	2.18e-06	Promoter	Ggn
chr2:36090636-36091738	-6.33	1.52e-08	2.18e-06	Exon	Lhx6
chr19:37686969-37687908	-3.75	1.51e-08	2.18e-06	Exon	Cyp26c1
chr12:4132929-4134869	-3.14	1.54e-08	2.2e-06	Promoter	Adcy3
chr7:131555395-131556101	-4.48	1.54e-08	2.2e-06	3' UTR	Hmx2
chr5:67846649-67847730	-6.37	1.54e-08	2.21e-06	Promoter	Atp8a1
chr1:193034879-193035945	-3.97	1.57e-08	2.25e-06	Promoter	Syt14
chr16:5131557-5132781	-4.94	1.58e-08	2.25e-06	Promoter	Ppl
chr13:55464070-55465054	-6.43	1.59e-08	2.27e-06	Promoter	Prr7
chr11:82931277-82932265	-3.71	1.61e-08	2.28e-06	Promoter	Unc45b
chr7:123983305-123984091	-3.71	1.6e-08	2.28e-06	Promoter	Hs3st4
chr5:110386405-110387401	-3.43	1.61e-08	2.28e-06	Promoter	Fbrsl1
chr10:79716719-79718061	-2.62	1.61e-08	2.28e-06	Promoter	Hcn2
chr6:38636325-38637324	-3.75	1.61e-08	2.28e-06	Promoter	Klrg2
chr4:41497521-41499789	-2.6	1.62e-08	2.29e-06	5' UTR	Myorg
chr5:147274407-147275229	-3.97	1.65e-08	2.34e-06	3' UTR	Plut
chr18:23310176-23311106	-4.37	1.66e-08	2.35e-06	Distal Intergenic	Gm7788
chr1:190984421-190985454	4.39	1.66e-08	2.35e-06	Distal Intergenic	Vash2
chr8:71692599-71693114	-5.44	1.68e-08	2.37e-06	3' UTR	Insl3
chr13:94882665-94883644	-3.02	1.69e-08	2.38e-06	Promoter	Otp
chr7:45406164-45407136	-4.05	1.68e-08	2.38e-06	5' UTR	Kcna7
chr5:136101832-136102753	-4.89	1.7e-08	2.39e-06	Promoter	Rasa4
chr5:69340397-69341697	-3.03	1.7e-08	2.39e-06	Promoter	Kctd8
chr9:16501725-16502533	-4.97	1.7e-08	2.39e-06	Promoter	Fat3
chr2:129038680-129039694	-5.49	1.7e-08	2.39e-06	Exon	Vinac1
chr2:154549432-154550194	-4.08	1.7e-08	2.39e-06	3' UTR	1700003F12Rik
chr8:83389550-83390220	-4.26	1.72e-08	2.4e-06	Promoter	Clgn
chr1:172340624-172341584	-3.82	1.72e-08	2.41e-06	Promoter	Kcnj10
chr10:78752255-78753185	-4.41	1.73e-08	2.41e-06	Promoter	Ccdc105
chr3:102011459-102013243	-3.04	1.72e-08	2.41e-06	5' UTR	Nhlh2
chr5:38319110-38320944	-2.86	1.74e-08	2.43e-06	Promoter	Drd5
chr4:137992805-137993775	-6.34	1.74e-08	2.43e-06	Promoter	Eif4g3
chr7:30716965-30717892	-3.39	1.75e-08	2.43e-06	Promoter	Atp4a
chr2:130295440-130296319	-4.03	1.75e-08	2.43e-06	Promoter	Ebf4
chr15:80012119-80013385	-3.04	1.75e-08	2.43e-06	Promoter	Pdgfb
chr8:12390416-12390907	-4.3	1.74e-08	2.43e-06	Exon	Sox1
chr11:77462129-77462967	-6.34	1.76e-08	2.44e-06	Promoter	Coro6
chr2:157078373-157079972	-2.97	1.76e-08	2.44e-06	Promoter	Soga1
chr2:168280527-168281774	-3.59	1.77e-08	2.45e-06	Promoter	Kcng1
chr2:32311791-32312975	-3.04	1.77e-08	2.45e-06	Promoter	Dnm1
chr1:135918534-135919395	-3.36	1.78e-08	2.46e-06	Promoter	Pkp1
chr11:95336992-95337930	-6.31	1.78e-08	2.46e-06	Promoter	Fam117a
chr8:104630325-104631132	-4.88	1.78e-08	2.46e-06	Promoter	Rrad
chr8:105289953-105290895	-4.33	1.79e-08	2.46e-06	Promoter	4931428F04Rik
chr4:40440789-40441656	5.68	1.8e-08	2.48e-06	Distal Intergenic	Tmem215
chr16:91226375-91227668	-3.13	1.8e-08	2.48e-06	5' UTR	Olig2
chr11:44612615-44613611	-4.53	1.81e-08	2.49e-06	Intron	Ebf1
chr8:117498124-117499087	-6.33	1.84e-08	2.53e-06	Promoter	Plcg2
chr1:175491919-175492799	-4.83	1.85e-08	2.54e-06	Promoter	Rgs7
chr3:82903523-82904694	-4.31	1.85e-08	2.54e-06	Promoter	Rbm46os
chr3:89321768-89322585	-4.87	1.87e-08	2.56e-06	Promoter	Efna3
chr4:3677902-3678869	-6.33	1.87e-08	2.56e-06	Promoter	Lyn
chr11:95142948-95143682	-4.3	1.88e-08	2.57e-06	Promoter	Dlx4os
chr11:60139347-60140916	-2.68	1.89e-08	2.58e-06	Promoter	Rai1
chrX:12078400-12078997	-4.86	1.89e-08	2.58e-06	Intron	Bcor
chr15:96641025-96642068	-6.32	1.9e-08	2.59e-06	Promoter	Slc38a1
chr14:47953829-47954679	6.45	1.91e-08	2.6e-06	Distal Intergenic	4930447J18Rik
chr11:84879669-84880623	-6.37	1.91e-08	2.61e-06	Promoter	Myo19
chr2:28917681-28918319	-3.2	1.92e-08	2.62e-06	Promoter	Barhl1
chr8:84912448-84913531	-2.87	1.93e-08	2.62e-06	Promoter	Gm38426
chr3:63295270-63296300	-3.82	1.93e-08	2.62e-06	Promoter	Mme
chr12:57196459-57197291	-4.38	1.94e-08	2.63e-06	Promoter	Slc25a21
chr3:129204110-129205145	-3.15	1.95e-08	2.65e-06	Promoter	Pitx2
chr15:78802233-78803385	-3.48	1.96e-08	2.65e-06	Promoter	Card10
chrX:141901725-141902758	6.45	1.96e-08	2.65e-06	Exon	Irs4
chr9:123461747-123462254	2.46	1.96e-08	2.65e-06	3' UTR	Lars2
chr11:102106794-102107761	-3.74	1.98e-08	2.67e-06	Promoter	Pyy
chr8:71693243-71693980	-3.39	2.01e-08	2.71e-06	5' UTR	Insl3
chr7:84086231-84086879	-4.33	2.04e-08	2.75e-06	Promoter	Cemip
chr9:42897239-42898023	-5.41	2.04e-08	2.75e-06	Intron	Grik4
chr9:119102142-119103089	-6.29	2.06e-08	2.77e-06	Promoter	Dlec1
chr5:137645032-137645587	-3.69	2.06e-08	2.77e-06	Promoter	Irs3
chr7:141461656-141462346	-3.81	2.06e-08	2.77e-06	Promoter	Cracr2b
chr3:54915564-54916243	-4.61	2.06e-08	2.77e-06	Promoter	Sertm1
chr5:35388272-35389427	-2.95	2.08e-08	2.78e-06	Promoter	Hmx1
chr5:25100604-25101590	-4.9	2.08e-08	2.79e-06	Promoter	Prkag2
chr7:19369644-19370623	-3.18	2.09e-08	2.8e-06	Exon	Ppp1r13l
chr8:23411214-23412477	-3.12	2.12e-08	2.83e-06	Promoter	Sfrp1
chr3:96526752-96528032	-3.28	2.11e-08	2.83e-06	Exon	Hjv
chr4:120649575-120650374	-3.67	2.12e-08	2.83e-06	Distal Intergenic	Cited4
chr2:25395810-25396513	-3.61	2.13e-08	2.85e-06	Promoter	Entpd2
chr12:14149643-14150635	-4.02	2.14e-08	2.85e-06	3' UTR	Lratd1
chr6:30737683-30738514	-3.49	2.15e-08	2.86e-06	Promoter	Mest
chr11:69235330-69236837	-3.96	2.16e-08	2.87e-06	Promoter	Gucy2e
chr13:28958421-28959859	-6.29	2.16e-08	2.87e-06	Distal Intergenic	Sox4
chr3:127498340-127499401	-3.33	2.18e-08	2.89e-06	Promoter	Ank2
chr11:105362819-105363419	-4.94	2.18e-08	2.9e-06	Exon	2021-03-10
chr5:63649143-63650563	-2.96	2.2e-08	2.91e-06	Promoter	Nwd2
chr4:137734184-137734960	4.17	2.19e-08	2.91e-06	Distal Intergenic	Rap1gap
chr12:106885403-106886263	2.81	2.22e-08	2.93e-06	Distal Intergenic	4933406K04Rik
chr10:44003398-44004471	-4.37	2.23e-08	2.94e-06	Promoter	Crybg1
chr1:52726327-52727619	-6.37	2.23e-08	2.95e-06	Promoter	Mfsd6
chr1:74389465-74390436	-3.9	2.26e-08	2.98e-06	Promoter	Ctdsp1
chr2:153108343-153109058	-4.91	2.27e-08	2.99e-06	Promoter	Hck
chr5:123371027-123371475	-4.31	2.28e-08	3e-06	3' UTR	Mlxip
chr13:55830503-55831303	-3.65	2.29e-08	3.02e-06	Promoter	Pitx1
chr1:132880153-132881692	-2.78	2.32e-08	3.04e-06	Promoter	Lrrn2
chr9:8134014-8134867	-5.12	2.32e-08	3.04e-06	Promoter	Cep126
chr2:131171203-131171854	-4.87	2.31e-08	3.04e-06	3' UTR	Spef1
chr5:114091043-114091715	-4.85	2.33e-08	3.05e-06	Promoter	Svop
chr10:113573961-113575110	4.57	2.36e-08	3.09e-06	Distal Intergenic	Atxn7l3b
chr1:190174782-190175613	-3.58	2.37e-08	3.1e-06	Intron	Prox1
chrX:13257010-13258054	4.72	2.37e-08	3.1e-06	Distal Intergenic	2010308F09Rik
chr15:82211763-82212836	-3.48	2.38e-08	3.11e-06	Promoter	Shisa8
chr5:119803089-119804313	-2.81	2.39e-08	3.12e-06	Distal Intergenic	Tbx5
chr5:24474082-24475309	-2.94	2.4e-08	3.13e-06	Promoter	Agap3
chr10:85928282-85928991	-6.37	2.41e-08	3.14e-06	5' UTR	Ascl4
chr4:33923612-33925217	-3.06	2.44e-08	3.17e-06	Promoter	Cnr1
chr7:29155511-29156460	-6.26	2.45e-08	3.18e-06	Promoter	Fam98c
chr4:117493880-117494853	-6.26	2.48e-08	3.22e-06	Promoter	Rnf220
chr3:31309395-31310307	-3.68	2.5e-08	3.24e-06	Promoter	Slc7a14
chr10:81342938-81343667	-3.34	2.5e-08	3.24e-06	Promoter	Gipc3
chr17:24205270-24206177	-6.25	2.5e-08	3.24e-06	Promoter	Tbc1d24
chr2:152707408-152708051	-3.52	2.5e-08	3.24e-06	3' UTR	H13
chr2:127336008-127336930	-6.31	2.52e-08	3.26e-06	Promoter	Dusp2
chr1:92906794-92907600	-6.32	2.54e-08	3.28e-06	Promoter	Dusp28
chr2:179442175-179443766	-3.11	2.55e-08	3.29e-06	Promoter	Cdh4
chr8:57340732-57341538	-3.36	2.55e-08	3.29e-06	Promoter	5033428I22Rik
chr12:103532482-103533360	-4.1	2.57e-08	3.31e-06	Promoter	Ppp4r4
chr9:110252934-110254799	6.42	2.59e-08	3.34e-06	Exon	Cspg5
chr6:47771127-47771991	3.45	2.6e-08	3.34e-06	Distal Intergenic	Mir704
chr2:22744630-22745121	-5.37	2.6e-08	3.34e-06	Distal Intergenic	Apbb1ip
chr7:143106636-143107882	-3.35	2.62e-08	3.36e-06	Promoter	Kcnq1
chr8:104540718-104541581	-3.77	2.62e-08	3.36e-06	Promoter	Car7
chr2:6322200-6323518	-6.32	2.65e-08	3.4e-06	Promoter	Usp6nl
chr2:164389139-164390006	-4.26	2.65e-08	3.4e-06	Promoter	Slpi
chr3:129199012-129200163	-3.65	2.65e-08	3.4e-06	Promoter	Pitx2
chr2:10374691-10375407	-4.87	2.65e-08	3.4e-06	Intron	Sfmbt2
chr1:89930060-89931423	-2.74	2.67e-08	3.41e-06	Promoter	Gbx2
chr7:139247338-139248207	-4.82	2.68e-08	3.43e-06	Promoter	Pwwp2b
chr10:81177912-81179258	-3.36	2.71e-08	3.46e-06	Promoter	Snord37
chr5:18359267-18360444	-3.5	2.72e-08	3.46e-06	Promoter	Gnai1
chr2:180224908-180226156	-6.28	2.73e-08	3.47e-06	Promoter	Lama5
chr2:164167734-164168943	-3.09	2.73e-08	3.47e-06	5' UTR	Kcns1
chr11:119086945-119087898	-3.41	2.74e-08	3.48e-06	Promoter	Cbx4
chr19:59074963-59075999	-4.96	2.75e-08	3.48e-06	Promoter	Shtn1
chr1:35316447-35317404	6.42	2.73e-08	3.48e-06	Distal Intergenic	Plekhb2
chr2:73272757-73274731	-2.75	2.75e-08	3.48e-06	3' UTR	Sp9
chr2:73277071-73277927	-6.23	2.78e-08	3.52e-06	3' UTR	Sp9
chr11:119054088-119054631	-3.57	2.79e-08	3.53e-06	Distal Intergenic	Cbx8
chr9:98952055-98952648	-3.52	2.8e-08	3.54e-06	Exon	Foxl2os
chr7:138940276-138941570	-3.24	2.81e-08	3.55e-06	Promoter	Jakmip3
chr15:74518516-74519572	-3.66	2.81e-08	3.55e-06	Intron	Adgrb1
chr3:43944779-43945486	5.54	2.81e-08	3.55e-06	Distal Intergenic	2610316D01Rik
chr2:122610958-122611534	-4.82	2.83e-08	3.56e-06	Promoter	Gatm
chr13:18948102-18949049	-3.55	2.83e-08	3.56e-06	Promoter	Amph
chr11:94564391-94565564	-2.76	2.84e-08	3.58e-06	Promoter	Chad
chr2:158375383-158376270	-5.37	2.85e-08	3.58e-06	Promoter	Snhg11
chr6:54213212-54213824	4.16	2.84e-08	3.58e-06	Intron	Chn2
chr8:75872251-75874089	6.4	2.85e-08	3.58e-06	Intron	Iqcm
chr17:23679240-23680093	-3.88	2.86e-08	3.59e-06	Promoter	Cldn6
chr15:60593989-60594893	5.21	2.87e-08	3.6e-06	Distal Intergenic	9930014A18Rik
chr12:116077428-116078215	-3.23	2.89e-08	3.62e-06	Promoter	Vipr2
chr7:134224444-134225617	-3.28	2.9e-08	3.63e-06	Promoter	Adam12
chr2:127481669-127482765	-4.82	2.91e-08	3.63e-06	Promoter	Kcnip3
chr9:121838824-121839859	-3.28	2.92e-08	3.64e-06	Promoter	Ccdc13
chr9:62697955-62698612	4.2	2.91e-08	3.64e-06	Intron	Itga11
chr5:131306245-131308035	-3.29	2.93e-08	3.65e-06	Promoter	Galnt17
chr13:83136354-83137593	6.42	2.93e-08	3.65e-06	Intron	Mef2c
chr15:34678302-34679066	-6.3	2.95e-08	3.67e-06	Promoter	Nipal2
chr18:25678622-25679904	-3.18	2.95e-08	3.67e-06	Exon	Celf4
chr19:25673236-25674494	-3.18	2.96e-08	3.68e-06	5' UTR	Dmrt2
chr2:24473938-24474712	-3.54	2.98e-08	3.7e-06	Promoter	Pax8
chr1:89968044-89968908	-4.56	2.98e-08	3.7e-06	3' UTR	Asb18
chr1:80758061-80758944	-3.66	3e-08	3.72e-06	Promoter	Dock10
chr1:180482547-180483631	-3	3.04e-08	3.77e-06	Promoter	Stum
chr16:17927003-17928044	-4.83	3.05e-08	3.77e-06	Promoter	Slc25a1
chr2:102400004-102400883	-2.88	3.08e-08	3.8e-06	Promoter	Trim44
chr6:85483895-85485074	-3.32	3.07e-08	3.8e-06	5' UTR	Fbxo41
chr16:17146969-17148350	-6.23	3.08e-08	3.81e-06	Promoter	Ydjc
chr4:137127018-137127623	4.34	3.16e-08	3.9e-06	Distal Intergenic	Gm13003
chrX:158042248-158043991	-3.4	3.18e-08	3.92e-06	Promoter	Cnksr2
chr19:37697662-37698577	-3.37	3.19e-08	3.92e-06	Promoter	Cyp26a1
chr14:32597101-32598115	-4.81	3.2e-08	3.93e-06	Promoter	Prrxl1
chr13:100616382-100617201	-3.96	3.2e-08	3.93e-06	Promoter	Marveld2
chr3:34649247-34649975	-3.26	3.2e-08	3.93e-06	Promoter	Sox2
chr18:74960789-74962545	-2.96	3.21e-08	3.93e-06	Promoter	Lipg
chr4:142238610-142239607	-6.22	3.22e-08	3.95e-06	Promoter	Kazn
chr13:3359098-3360194	-3.47	3.22e-08	3.95e-06	Intron	2810429I04Rik
chr7:129256429-129257479	-3.45	3.27e-08	4e-06	Promoter	Plpp4
chr15:101045954-101047377	-3.33	3.27e-08	4e-06	Exon	Fignl2
chr13:113292996-113293728	-4.08	3.27e-08	4e-06	5' UTR	Gzmk
chr11:31709471-31710310	4.1	3.28e-08	4.01e-06	Distal Intergenic	Bod1
chr14:22018259-22019139	3.98	3.32e-08	4.05e-06	Promoter	Lrmda
chr13:54765563-54766978	-3.53	3.35e-08	4.09e-06	Promoter	Sncb
chr12:98574292-98575375	-3.1	3.41e-08	4.15e-06	Promoter	Kcnk10
chr4:117926505-117927158	-3.96	3.46e-08	4.21e-06	3' UTR	Artn
chr3:96684701-96685384	-3.2	3.49e-08	4.25e-06	3' UTR	Ankrd35
chr6:84760079-84760847	6.39	3.5e-08	4.26e-06	Intron	Cyp26b1
chr4:131837802-131838516	-4.35	3.51e-08	4.27e-06	Promoter	Ptpru
chr1:185454947-185456075	-3.81	3.54e-08	4.29e-06	Promoter	Gm2061
chr1:74771119-74772766	-3.4	3.54e-08	4.29e-06	Promoter	Wnt6
chr7:45628247-45629216	-2.91	3.56e-08	4.31e-06	Exon	Rasip1
chr12:84698382-84699133	-5.03	3.58e-08	4.34e-06	Promoter	Syndig1l
chr3:96597429-96598921	-2.54	3.66e-08	4.43e-06	5' UTR	Ankrd34a
chr17:71597963-71599124	-6.19	3.68e-08	4.44e-06	Promoter	Trmt61b
chr13:80491240-80492110	6.43	3.73e-08	4.51e-06	Distal Intergenic	Arrdc3
chr8:36732468-36733133	-3.9	3.75e-08	4.53e-06	Promoter	Dlc1
chr9:57467276-57468328	-3.64	3.77e-08	4.54e-06	Promoter	Scamp5
chr12:24571848-24572896	-6.24	3.78e-08	4.54e-06	Promoter	Grhl1
chr5:41761568-41762276	-3.5	3.77e-08	4.54e-06	3' UTR	Nkx3-2
chr8:108695432-108696987	-6.2	3.78e-08	4.55e-06	Intron	Zfhx3
chr2:153443604-153444430	-4.9	3.8e-08	4.56e-06	Promoter	Nol4l
chrX:81050332-81051193	6.34	3.8e-08	4.56e-06	Distal Intergenic	Tmem47
chr9:98972917-98973602	-4.26	3.83e-08	4.59e-06	Distal Intergenic	Faim
chr13:105053934-105055161	-6.28	3.85e-08	4.61e-06	Promoter	Rgs7bp
chr1:172562642-172563475	-4.29	3.85e-08	4.61e-06	3' UTR	Vsig8
chr17:25433428-25434439	-6.35	3.89e-08	4.65e-06	Promoter	Cacna1h
chr3:154328035-154328819	-4.09	3.91e-08	4.68e-06	Promoter	Lhx8
chr16:51849602-51850273	4.37	3.94e-08	4.71e-06	Distal Intergenic	Gm29686
chr13:100669461-100670148	-4.19	3.96e-08	4.72e-06	Promoter	Ccdc125
chr17:75005577-75006598	-3.76	3.97e-08	4.74e-06	Promoter	Ltbp1
chr11:11685758-11686553	-6.19	3.98e-08	4.74e-06	Promoter	Ikzf1
chr17:45733745-45734335	-4.91	3.99e-08	4.74e-06	Promoter	1600014C23Rik
chr4:143083236-143084221	4.33	3.98e-08	4.74e-06	Distal Intergenic	Mir7021
chr16:17806708-17807635	-3.38	3.99e-08	4.74e-06	3' UTR	Scarf2
chr13:23285914-23287029	-3.25	4.02e-08	4.77e-06	Intron	4933404K08Rik
chr3:96401707-96402326	-5.37	4.02e-08	4.77e-06	Exon	Terc
chr11:119057798-119058965	-3.19	4.02e-08	4.77e-06	Distal Intergenic	Cbx8
chr7:144942168-144943680	-6.18	4.04e-08	4.79e-06	Distal Intergenic	Ccnd1
chr5:135867673-135869727	-2.81	4.07e-08	4.82e-06	3' UTR	Srrm3
chr4:123686305-123687264	-3.94	4.08e-08	4.83e-06	Promoter	Macf1
chr17:35065179-35065937	-4	4.09e-08	4.83e-06	Promoter	Ly6g6c
chr13:98504758-98505578	-4.44	4.08e-08	4.83e-06	Distal Intergenic	2310005E17Rik
chr15:34306512-34307311	-4.27	4.12e-08	4.86e-06	Promoter	Matn2
chr11:116282711-116283605	-6.17	4.13e-08	4.87e-06	Exon	Galr2
chr9:98296477-98297400	-6.18	4.14e-08	4.88e-06	Promoter	Nmnat3
chr11:95796475-95797086	-3.93	4.18e-08	4.92e-06	Intron	Phospho1
chr16:66139951-66140601	6.33	4.21e-08	4.95e-06	Distal Intergenic	Vgll3
chr13:56251105-56252618	-2.8	4.23e-08	4.97e-06	Promoter	Neurog1
chr2:90579519-90580983	-6.34	4.23e-08	4.97e-06	Promoter	Ptprj
chr7:131541819-131542766	-3.18	4.27e-08	5.01e-06	Promoter	Hmx3
chr2:94241113-94241985	-3.05	4.31e-08	5.05e-06	Promoter	Mir129b
chr17:8433302-8434148	-6.18	4.31e-08	5.05e-06	Promoter	T
chr1:190172450-190173069	-3.85	4.33e-08	5.07e-06	Promoter	Prox1
chr3:117575018-117576067	-3.27	4.33e-08	5.07e-06	Promoter	Plppr5
chr5:143464310-143465330	-6.17	4.34e-08	5.07e-06	Promoter	Daglb
chr3:59006859-59007637	-3.21	4.35e-08	5.07e-06	Promoter	Med12l
chr18:3798958-3800040	4.06	4.33e-08	5.07e-06	Distal Intergenic	Bambi
chr3:137623486-137624505	-4.82	4.36e-08	5.09e-06	Promoter	Ddit4l
chr4:135151707-135152590	-4.78	4.39e-08	5.11e-06	Promoter	Runx3
chr4:47091670-47092546	-3.54	4.39e-08	5.12e-06	Promoter	Galnt12
chr4:114901373-114902447	-3.23	4.41e-08	5.13e-06	Intron	Foxd2
chr4:138394983-138396500	-3.02	4.42e-08	5.14e-06	Promoter	Fam43b
chr2:128124884-128125916	-3.14	4.43e-08	5.14e-06	Promoter	Bcl2l11
chr11:24079562-24080021	-4.29	4.44e-08	5.16e-06	Promoter	Bcl11a
chr13:23312702-23313701	-3.82	4.45e-08	5.16e-06	Promoter	4930557F10Rik
chr4:99656020-99658089	-2.82	4.51e-08	5.23e-06	Promoter	Foxd3
chr11:50358957-50359977	-4.2	4.57e-08	5.29e-06	Promoter	Mir804
chr9:44798992-44799967	-6.24	4.56e-08	5.29e-06	Promoter	Tmem25
chr10:7364934-7365536	4.53	4.57e-08	5.29e-06	Distal Intergenic	Ulbp1
chr11:118907341-118908167	-3.01	4.66e-08	5.38e-06	Promoter	Rbfox3
chr3:96221166-96222017	-6.14	4.66e-08	5.39e-06	Promoter	H2bc21
chr15:91572208-91573332	-4.85	4.68e-08	5.4e-06	Promoter	Slc2a13
chr1:83234361-83235453	5.6	4.7e-08	5.42e-06	Distal Intergenic	Sphkap
chr15:98003782-98004934	-3.61	4.71e-08	5.43e-06	Promoter	Col2a1
chr12:27341118-27342753	-2.8	4.72e-08	5.43e-06	Promoter	Sox11
chr10:79613579-79614223	-3.92	4.72e-08	5.43e-06	Promoter	C2cd4c
chr9:77655095-77655901	-6.3	4.72e-08	5.43e-06	3' UTR	Klhl31
chr2:147194633-147195348	-3.93	4.75e-08	5.45e-06	Intron	6430503K07Rik
chr7:72122942-72124023	6.31	4.75e-08	5.45e-06	Intron	Mctp2
chr15:12631946-12632489	6.31	4.8e-08	5.5e-06	Intron	Pdzd2
chr18:3216775-3217733	6.31	4.8e-08	5.5e-06	Distal Intergenic	Crem
chr9:107675804-107676639	-2.78	4.83e-08	5.52e-06	Promoter	Gnat1
chr11:3998027-3998885	-4.21	4.82e-08	5.52e-06	Exon	Gal3st1
chr15:31366916-31368186	-3.28	4.85e-08	5.55e-06	Promoter	Ankrd33b
chr3:152165223-152166084	-4.75	4.86e-08	5.55e-06	Promoter	Gipc2
chr7:116237152-116237957	-3.22	4.86e-08	5.55e-06	Promoter	Plekha7
chr12:12939487-12940362	-3.35	4.87e-08	5.55e-06	Promoter	Mycn
chr11:85831941-85832666	-4.83	4.88e-08	5.55e-06	Promoter	Tbx2
chr5:30588206-30589071	-3.04	4.88e-08	5.55e-06	Promoter	Gm9899
chr17:56472654-56473371	-4.41	4.87e-08	5.55e-06	Intron	Ptprs
chr4:70377902-70378438	-6.15	4.96e-08	5.64e-06	Intron	Cdk5rap2
chr4:152906333-152907285	4.77	4.97e-08	5.65e-06	Distal Intergenic	Gm833
chr17:24351662-24352737	-6.17	4.99e-08	5.66e-06	Promoter	Abca3
chr16:97721380-97722429	4.82	4.98e-08	5.66e-06	Distal Intergenic	Ripk4
chr2:153031672-153032709	-3.44	5e-08	5.67e-06	Promoter	Xkr7
chr4:44557760-44558441	-3.72	5.04e-08	5.71e-06	Intron	Mir5120
chr3:22075460-22076299	-6.17	5.1e-08	5.76e-06	Promoter	Tbl1xr1
chr4:41730772-41731672	-6.12	5.1e-08	5.76e-06	Promoter	Arid3c
chr17:56139593-56140616	-6.18	5.1e-08	5.76e-06	Promoter	Sema6b
chr10:67535276-67536482	-6.13	5.11e-08	5.76e-06	Promoter	Egr2
chr13:25055655-25056585	-3.34	5.11e-08	5.76e-06	Promoter	Dcdc2a
chr13:56221538-56222938	-5.26	5.13e-08	5.77e-06	Exon	4930550C17Rik
chr11:85843839-85844541	-4.47	5.11e-08	5.77e-06	Distal Intergenic	Tbx2
chr7:82868812-82870502	-2.46	5.19e-08	5.84e-06	3' UTR	Mex3b
chr4:46506876-46507574	-6.27	5.21e-08	5.86e-06	3' UTR	Nans
chr2:114013018-114013977	-3.25	5.24e-08	5.88e-06	Promoter	C130080G10Rik
chr7:65155428-65156440	-3.07	5.28e-08	5.94e-06	Promoter	Fam189a1
chr11:3290387-3291214	-6.13	5.29e-08	5.94e-06	Promoter	Patz1
chr1:50926434-50928275	-2.93	5.3e-08	5.94e-06	Promoter	Tmeff2
chr7:80186502-80187257	-6.16	5.3e-08	5.94e-06	Promoter	Sema4b
chr19:46762027-46763295	-4.3	5.37e-08	6.01e-06	Promoter	Cnnm2
chr5:30711232-30713516	-2.77	5.37e-08	6.01e-06	Promoter	Dpysl5
chr2:105659957-105661563	-3.48	5.39e-08	6.03e-06	Promoter	Paupar
chr2:157943450-157944437	-3.57	5.41e-08	6.04e-06	3' UTR	Vstm2l
chrX:80621842-80622827	3.47	5.44e-08	6.07e-06	Distal Intergenic	Tmem47
chr5:143369691-143370653	-2.89	5.49e-08	6.12e-06	Promoter	Grid2ip
chr2:122467396-122468167	-4.84	5.52e-08	6.15e-06	Promoter	Bambi-ps1
chr3:107458215-107460511	-2.52	5.54e-08	6.16e-06	Promoter	Kcnc4
chr11:4666222-4666909	6.29	5.54e-08	6.16e-06	Intron	Ascc2
chr6:39459176-39460015	6.29	5.54e-08	6.16e-06	Downstream (2-3kb)	Dennd2a
chr5:124724926-124725453	-4.86	5.56e-08	6.17e-06	Promoter	Dnah10
chr4:124657850-124659830	-2.73	5.56e-08	6.17e-06	3' UTR	Pou3f1
chr5:120710153-120711894	-2.88	5.58e-08	6.19e-06	Promoter	Dtx1
chr1:171437297-171438161	-3.83	5.6e-08	6.21e-06	Promoter	F11r
chr1:171010431-171011157	6.29	5.67e-08	6.29e-06	Distal Intergenic	Fcgr4
chr7:29231980-29232899	-6.15	5.7e-08	6.31e-06	Promoter	Kcnk6
chr11:47988193-47989256	-3.38	5.7e-08	6.31e-06	Exon	Sgcd
chr1:164658751-164659830	6.31	5.75e-08	6.36e-06	Exon	Dpt
chr1:60042406-60043535	-6.1	5.76e-08	6.37e-06	Promoter	Ica1l
chr12:111908015-111908807	-6.13	5.77e-08	6.37e-06	Promoter	Ppp1r13b
chr7:109438662-109439524	-3.67	5.78e-08	6.37e-06	Promoter	Stk33
chr5:121838255-121839304	-6.11	5.81e-08	6.4e-06	Promoter	Sh2b3
chr5:22343986-22345435	-2.77	5.82e-08	6.41e-06	Promoter	Reln
chr9:109019250-109021659	3.66	5.87e-08	6.46e-06	Intron	Pfkfb4
chr17:87745742-87746909	-3.09	5.87e-08	6.46e-06	3' UTR	Msh2
chr2:10373672-10374320	-4.78	5.89e-08	6.47e-06	Exon	Sfmbt2
chr8:94695548-94696458	-3.51	5.91e-08	6.49e-06	Promoter	Pllp
chr16:4857944-4858745	6.28	5.92e-08	6.49e-06	Promoter	4930562C15Rik
chr10:64621793-64622657	6.28	5.92e-08	6.49e-06	Intron	Gm28881
chr10:71111239-71112231	6.32	5.94e-08	6.5e-06	Intron	Bicc1
chr19:60466991-60468111	-4.85	5.96e-08	6.52e-06	Promoter	Prlhr
chr12:36381395-36382416	-3.69	5.96e-08	6.52e-06	Promoter	Crppa
chr15:76034148-76035184	-3.59	5.98e-08	6.54e-06	Promoter	Iqank1
chr5:134221695-134222245	-3.43	5.99e-08	6.55e-06	Promoter	Ncf1
chr11:104278184-104278891	-4.77	6.01e-08	6.56e-06	Intron	Mapt
chr2:13864781-13866184	6.28	6.04e-08	6.59e-06	Intron	St8sia6
chr12:101028151-101029549	-6.17	6.06e-08	6.61e-06	Promoter	Ccdc88c
chr5:141240580-141242272	-2.84	6.09e-08	6.63e-06	Promoter	Sdk1
chr1:134646253-134647410	-3.71	6.1e-08	6.63e-06	Promoter	Syt2
chr10:103028047-103028824	-3.81	6.1e-08	6.64e-06	Promoter	Alx1
chr19:59193888-59194628	-4.4	6.11e-08	6.64e-06	Distal Intergenic	Vax1
chr2:124089731-124090911	-3.09	6.13e-08	6.65e-06	Promoter	Sema6d
chrX:11664369-11665504	-3.17	6.13e-08	6.65e-06	Distal Intergenic	H2al1j
chr4:114406317-114407252	-4.04	6.19e-08	6.71e-06	Promoter	Trabd2b
chr5:72503430-72504601	-2.68	6.21e-08	6.73e-06	Promoter	Corin
chr5:85516305-85517140	6.28	6.27e-08	6.79e-06	Distal Intergenic	Cenpc1
chr19:41205921-41207451	-3.01	6.28e-08	6.8e-06	Promoter	Tll2
chr5:147304345-147305099	-3.28	6.29e-08	6.8e-06	Intron	Cdx2
chr17:48931575-48932236	-3.66	6.31e-08	6.82e-06	Promoter	Lrfn2
chr1:35922326-35923298	3.35	6.33e-08	6.83e-06	Distal Intergenic	Hs6st1
chr5:75507968-75508634	5.44	6.33e-08	6.83e-06	Distal Intergenic	Kit
chr19:48205053-48205798	-3.7	6.34e-08	6.84e-06	Promoter	Sorcs3
chr3:89159621-89160292	-6.12	6.38e-08	6.87e-06	Promoter	Hcn3
chr2:145674740-145675986	-3.02	6.4e-08	6.89e-06	Promoter	BC039771
chr2:25318606-25319510	-3.09	6.41e-08	6.9e-06	Promoter	Grin1
chr2:172042805-172043553	-4.25	6.42e-08	6.9e-06	Promoter	Cbln4
chr10:89873064-89874428	-6.11	6.42e-08	6.9e-06	Promoter	Anks1b
chr13:77438690-77439281	-6.1	6.44e-08	6.92e-06	Intron	2210408I21Rik
chr2:165233349-165235175	-2.64	6.52e-08	7e-06	Promoter	Cdh22
chr1:164457479-164459042	-2.88	6.56e-08	7.03e-06	Promoter	Atp1b1
chr2:119325508-119326423	-6.08	6.56e-08	7.03e-06	Promoter	Gm14207
chr1:87263881-87265200	-3.86	6.63e-08	7.1e-06	Promoter	Efhd1
chr2:18689884-18690608	-3.57	6.66e-08	7.13e-06	Distal Intergenic	Spag6
chr7:45211609-45212600	-3.38	6.68e-08	7.14e-06	Promoter	Dkkl1
chr3:32817256-32818120	-3.18	6.69e-08	7.15e-06	Promoter	Usp13
chr9:24777381-24778554	-3.43	6.71e-08	7.16e-06	Intron	Tbx20
chr18:77185364-77186250	-3.95	6.73e-08	7.17e-06	Promoter	St8sia5
chr3:135485108-135486006	-6.08	6.73e-08	7.17e-06	Promoter	Manba
chr8:78711167-78712262	6.26	6.73e-08	7.17e-06	Exon	Slc10a7
chr9:122572193-122572759	-4.29	6.79e-08	7.22e-06	Promoter	9530059O14Rik
chr3:89268512-89269099	-3.58	6.81e-08	7.24e-06	3' UTR	Slc50a1
chr12:112146289-112146950	-3.65	6.84e-08	7.26e-06	Promoter	Kif26a
chr3:67514982-67516195	-3.37	6.85e-08	7.26e-06	Promoter	Rarres1
chr5:139543518-139544750	-2.56	6.86e-08	7.26e-06	Promoter	Uncx
chr14:17660096-17661191	-3.51	6.86e-08	7.26e-06	Promoter	Thrb
chr14:79300504-79301961	-6.09	6.86e-08	7.26e-06	Promoter	Rgcc
chr5:143372715-143373366	-3.46	6.83e-08	7.26e-06	Exon	Grid2ip
chr1:28250509-28251640	5.52	6.85e-08	7.26e-06	Distal Intergenic	Gm5524
chr8:71584037-71585123	-2.83	6.9e-08	7.3e-06	Exon	Slc27a1
chr4:110351118-110352131	-4	6.93e-08	7.33e-06	Promoter	Elavl4
chr11:83852710-83853210	-5.24	6.95e-08	7.33e-06	Promoter	Hnf1b
chr2:119322010-119322979	-2.97	6.94e-08	7.33e-06	Intron	Gm14207
chr8:10153748-10154428	-3.91	6.99e-08	7.37e-06	Promoter	Myo16
chr4:120286618-120288075	-2.85	7e-08	7.38e-06	Promoter	Foxo6
chr5:26046266-26047178	3.65	7.03e-08	7.4e-06	Distal Intergenic	Speer4a
chr3:55116981-55117663	-3.57	7.13e-08	7.5e-06	5' UTR	Spg20
chr10:95415577-95416385	-6.1	7.15e-08	7.52e-06	Promoter	Socs2
chr4:152282838-152283609	-3.7	7.2e-08	7.54e-06	Promoter	Gpr153
chr15:98805361-98806277	-4.44	7.18e-08	7.54e-06	Exon	Ddn
chr8:42921278-42921904	4.72	7.18e-08	7.54e-06	Distal Intergenic	Triml1
chr5:17356330-17357488	6.31	7.19e-08	7.54e-06	Distal Intergenic	Speer4f1
chr7:118447482-118448197	-3.94	7.21e-08	7.56e-06	Promoter	Syt17
chr4:4138424-4139118	-4.81	7.28e-08	7.61e-06	Promoter	Penk
chr16:17208435-17209845	-6.08	7.28e-08	7.61e-06	Promoter	Rimbp3
chr19:44734274-44735146	-3.24	7.27e-08	7.61e-06	Distal Intergenic	Pax2
chr2:172545668-172546448	-3.6	7.29e-08	7.61e-06	Distal Intergenic	Tfap2c
chr10:50894065-50895559	-3.23	7.3e-08	7.62e-06	Promoter	Sim1
chr12:83763436-83764941	-4.71	7.34e-08	7.65e-06	Promoter	Papln
chr4:150984041-150985091	3.05	7.33e-08	7.65e-06	Intron	Uts2
chr5:125003429-125004394	-4.16	7.4e-08	7.7e-06	Promoter	Rflna
chr9:89908565-89910332	-2.53	7.4e-08	7.7e-06	Promoter	Rasgrf1
chr12:109452765-109453906	-3.88	7.41e-08	7.7e-06	Promoter	Dlk1
chr1:132067559-132068358	-6.15	7.41e-08	7.7e-06	Promoter	Mfsd4a
chr19:40893806-40895467	-2.9	7.42e-08	7.7e-06	Promoter	Mir8092
chr7:16810457-16811977	-2.53	7.42e-08	7.7e-06	5' UTR	Fkrp
chr10:90969279-90970329	-2.81	7.44e-08	7.72e-06	3' UTR	Apaf1
chr9:95844885-95845601	-3.42	7.46e-08	7.73e-06	Promoter	Pls1
chr8:23266559-23267480	4.09	7.46e-08	7.73e-06	Distal Intergenic	Golga7
chr1:16503249-16504145	2.59	7.49e-08	7.75e-06	Intron	Stau2
chr10:80329617-80330181	-4.15	7.59e-08	7.85e-06	Promoter	Reep6
chr16:6029700-6030260	4.09	7.65e-08	7.9e-06	Intron	1700123O21Rik
chr19:47592619-47593246	4.53	7.64e-08	7.9e-06	Intron	Slk
chr12:112949980-112950832	-5.26	7.65e-08	7.9e-06	Exon	Nudt14
chr2:158610882-158611636	-2.99	7.69e-08	7.93e-06	Promoter	Slc32a1
chr11:81153017-81153798	-6.07	7.7e-08	7.93e-06	Promoter	Asic2
chr4:150266618-150267197	3.66	7.7e-08	7.93e-06	Distal Intergenic	Rere
chr10:80356328-80357136	-5.32	7.72e-08	7.94e-06	Promoter	Plk5
chr17:28522510-28523667	-6.07	7.76e-08	7.98e-06	Exon	Fkbp5
chr3:138205920-138206718	5.42	7.77e-08	7.99e-06	Intron	Adh7
chr11:61342250-61343101	-4.73	7.79e-08	8e-06	Promoter	Slc47a2
chr2:152143201-152144264	-2.79	7.81e-08	8.01e-06	Promoter	Tcf15
chr3:144198419-144199064	-3.72	7.82e-08	8.02e-06	Exon	Lmo4
chr11:87404312-87405802	-3.2	7.9e-08	8.1e-06	Promoter	Rad51c
chr1:61638593-61639476	-3.52	7.91e-08	8.1e-06	Promoter	Pard3b
chrX:75610021-75610726	6.27	7.9e-08	8.1e-06	Distal Intergenic	Rab39b
chr8:70084094-70085122	-3.25	7.94e-08	8.12e-06	Promoter	Hapln4
chr9:91364005-91364958	-3.1	7.94e-08	8.12e-06	Exon	Zic1
chr11:30197460-30198783	-4.21	7.96e-08	8.13e-06	Promoter	Sptbn1
chr14:31130684-31131862	-6.07	7.98e-08	8.14e-06	Promoter	Nt5dc2
chr5:33997051-33997745	-3.31	7.97e-08	8.14e-06	Exon	Nat8l
chr1:179390819-179391734	5.43	8.01e-08	8.16e-06	Intron	Smyd3
chr10:10593839-10594661	3.6	8.03e-08	8.18e-06	Distal Intergenic	Gm5177
chr7:3366617-3367381	-3.97	8.05e-08	8.19e-06	3' UTR	Cacng8
chr4:134384074-134384955	6.29	8.08e-08	8.22e-06	Promoter	Extl1
chr3:158560856-158561823	-3.1	8.09e-08	8.23e-06	Promoter	Lrrc7
chr15:74517264-74518418	-3.42	8.1e-08	8.23e-06	Promoter	Adgrb1
chr9:87739732-87740701	-6.07	8.11e-08	8.23e-06	Exon	Tbx18
chr12:71309126-71310831	-2.98	8.13e-08	8.25e-06	Promoter	Dact1
chr11:85829900-85830445	-5.27	8.14e-08	8.25e-06	Intron	2610027K06Rik
chr15:83250912-83251939	-3.34	8.15e-08	8.26e-06	Promoter	A4galt
chr17:14279302-14279954	-4.74	8.18e-08	8.27e-06	Promoter	Smoc2
chr7:116039258-116040463	-3.96	8.18e-08	8.27e-06	Promoter	1110004F10Rik
chr3:52007378-52008013	-4.11	8.19e-08	8.27e-06	Intron	Maml3
chr11:37481954-37482768	6.23	8.18e-08	8.27e-06	Distal Intergenic	Gm12128
chr1:74368172-74369155	-2.95	8.19e-08	8.27e-06	3' UTR	Catip
chr17:87636674-87637316	-4.29	8.21e-08	8.29e-06	Promoter	Epcam
chr12:98270413-98271221	-3.23	8.23e-08	8.3e-06	Intron	Gpr65
chr12:110277594-110278186	-3.66	8.36e-08	8.42e-06	Promoter	Mir1247
chr3:153251922-153252471	-3.5	8.36e-08	8.42e-06	Intron	St6galnac3
chr18:37143343-37144700	-3.03	8.37e-08	8.43e-06	Promoter	Pcdhac2
chr5:123930342-123931123	-6.08	8.39e-08	8.43e-06	Promoter	Ccdc62
chr13:112224717-112225446	6.22	8.4e-08	8.43e-06	Distal Intergenic	Ankrd55
chr19:45233460-45234276	-2.8	8.38e-08	8.43e-06	3' UTR	Lbx1
chr13:117965544-117966782	4.23	8.41e-08	8.44e-06	Intron	4933413L06Rik
chr6:70758104-70759688	6.23	8.44e-08	8.46e-06	Distal Intergenic	Rpia
chr19:42416825-42417465	3.69	8.49e-08	8.51e-06	Intron	Crtac1
chr11:5935256-5936155	4.17	8.51e-08	8.53e-06	Intron	Gck
chr1:194656092-194656749	6.22	8.53e-08	8.54e-06	Exon	Plxna2
chr6:28980741-28981972	-3.78	8.55e-08	8.55e-06	Exon	Mir129-1
chr13:43200076-43201337	-2.7	8.56e-08	8.56e-06	3' UTR	Tbc1d7
chr1:182763390-182764616	-3.18	8.71e-08	8.71e-06	Promoter	Susd4
chr15:95852671-95853903	4.5	8.76e-08	8.74e-06	Intron	LOC102634389
chr7:82335353-82336622	-2.96	8.79e-08	8.77e-06	Promoter	Adamtsl3
chr2:174328283-174329378	-2.74	8.8e-08	8.77e-06	Promoter	Gnas
chr6:6281881-6282701	3.18	8.8e-08	8.77e-06	Intron	Gm20619
chr9:96666911-96667900	6.28	8.8e-08	8.77e-06	Distal Intergenic	Rasa2
chr16:12910879-12911711	3.82	8.85e-08	8.81e-06	Intron	1700003L19Rik
chr16:95943629-95944226	5.4	8.86e-08	8.81e-06	Distal Intergenic	1600002D24Rik
chr11:48823516-48824002	-4.73	8.87e-08	8.82e-06	Distal Intergenic	Trim7
chr18:63386023-63387458	-3.56	8.93e-08	8.87e-06	Promoter	Piezo2
chr19:44545210-44546063	-4.15	8.99e-08	8.92e-06	Promoter	Sec31b
chr3:35795315-35795920	4.38	9.01e-08	8.93e-06	Exon	Atp11b
chr3:89280236-89281593	-2.52	9.03e-08	8.95e-06	Promoter	Efna1
chr19:54044947-54045697	-3.39	9.06e-08	8.97e-06	5' UTR	Adra2a
chr11:99572779-99573535	-3.02	9.09e-08	8.99e-06	Distal Intergenic	Krtap3-1
chr18:42183283-42184038	5.05	9.12e-08	9.02e-06	Intron	Plac8l1
chr5:67166256-67167021	3.76	9.12e-08	9.02e-06	Distal Intergenic	Phox2b
chr2:74687027-74688083	-3.22	9.17e-08	9.06e-06	Intron	Hoxd11
chr11:102893021-102893791	-3.55	9.22e-08	9.1e-06	Exon	Gfap
chr19:28834771-28835560	-3.53	9.23e-08	9.11e-06	Promoter	Slc1a1
chr4:130274835-130275721	-3.56	9.27e-08	9.13e-06	Promoter	Serinc2
chr11:109472242-109472928	-6.01	9.28e-08	9.13e-06	Promoter	Slc16a6
chr9:119711674-119712674	2.95	9.29e-08	9.13e-06	Intron	Scn10a
chr9:96536800-96537426	-3.45	9.26e-08	9.13e-06	Exon	Rasa2
chr14:11617573-11618252	5.05	9.33e-08	9.18e-06	Intron	Ptprg
chr11:90686899-90688059	-6.03	9.39e-08	9.22e-06	Promoter	Tom1l1
chr13:43615668-43616534	-4.11	9.42e-08	9.25e-06	Promoter	Rnf182
chr19:6925724-6926540	-4.43	9.45e-08	9.27e-06	Promoter	Catsperz
chr18:77794166-77795191	-6.04	9.48e-08	9.29e-06	Promoter	Pstpip2
chr1:180696425-180697494	-3.14	9.48e-08	9.29e-06	Promoter	Mixl1
chr15:76457186-76457980	-3.27	9.53e-08	9.33e-06	Promoter	Scx
chr4:29014728-29015508	6.21	9.55e-08	9.35e-06	Distal Intergenic	Gm11917
chr13:51792628-51793723	-6.16	9.61e-08	9.4e-06	Promoter	Sema4d
chr18:9214089-9215142	-3.62	9.64e-08	9.42e-06	3' UTR	Fzd8
chr2:181212307-181213413	-3.44	9.69e-08	9.47e-06	Promoter	Srms
chr8:88272155-88273050	-3.8	9.71e-08	9.48e-06	Promoter	Adcy7
chr8:32883317-32884343	-3.27	9.72e-08	9.49e-06	Promoter	Nrg1
chr7:3411532-3412291	-6.01	9.79e-08	9.54e-06	Exon	Gm23450
chr7:96212597-96213461	-3.62	9.86e-08	9.6e-06	Intron	Tenm4
chr9:44310996-44311636	-4	9.86e-08	9.6e-06	3' UTR	C2cd2l
chr19:32595433-32596398	-6.01	9.88e-08	9.61e-06	Promoter	Papss2
chr9:120491967-120493196	-6.03	9.89e-08	9.61e-06	Promoter	Eif1b
chr6:121472815-121473972	-3.29	9.9e-08	9.62e-06	Promoter	Iqsec3
chr5:122049222-122051000	-2.7	9.97e-08	9.68e-06	Promoter	Cux2
chr2:152942909-152943672	-4.71	9.98e-08	9.69e-06	3' UTR	Dusp15
chr4:155694072-155695115	-6.05	1.01e-07	9.76e-06	Promoter	Fndc10
chr13:12720756-12721475	3.97	1.01e-07	9.8e-06	Distal Intergenic	Gpr137b-ps
chr5:139908418-139909447	-2.67	1.01e-07	9.81e-06	Promoter	Elfn1
chr2:5063422-5064293	-4.66	1.02e-07	9.83e-06	Promoter	Optn
chr13:98572696-98574255	-2.61	1.02e-07	9.83e-06	Distal Intergenic	Tmem174
chr1:144252522-144253214	4.1	1.02e-07	9.86e-06	Distal Intergenic	Rgs1
chr2:119167337-119168235	-6.01	1.03e-07	9.9e-06	Promoter	Gchfr
chr5:124095319-124096162	-3.32	1.03e-07	9.93e-06	Promoter	Abcb9
chr19:33002847-33003260	4.75	1.03e-07	9.93e-06	Distal Intergenic	Mir3970
chr7:49911810-49912443	-4.41	1.03e-07	9.95e-06	Promoter	Slc6a5
chr11:116694123-116694801	-3.14	1.03e-07	9.96e-06	Promoter	St6galnac2
chr5:146584566-146585336	-2.83	1.04e-07	1e-05	Promoter	Gpr12
chr10:80843624-80844527	-6.05	1.04e-07	1e-05	Promoter	Lingo3
chr7:65602797-65603606	3.62	1.04e-07	1e-05	Intron	BC046251
chr5:33430980-33431694	-3.15	1.04e-07	1e-05	Exon	Nkx1-1
chr1:180331914-180333095	-2.93	1.04e-07	1e-05	5' UTR	Itpkb
chr3:89093036-89093641	-4.65	1.05e-07	1.01e-05	Promoter	Rusc1
chr19:3388745-3389538	-6.12	1.05e-07	1.01e-05	Promoter	Tesmin
chr7:98489518-98490270	-6.03	1.05e-07	1.01e-05	Promoter	Lrrc32
chr5:91139293-91139917	-6	1.06e-07	1.01e-05	Promoter	Areg
chr6:137791751-137792609	5.46	1.06e-07	1.01e-05	Intron	Dera
chr6:41672423-41673187	3.24	1.06e-07	1.01e-05	Intron	Trpv5
chr6:26751839-26753051	3.72	1.06e-07	1.01e-05	Distal Intergenic	Gm20756
chr11:7213172-7214304	-3.13	1.07e-07	1.02e-05	Promoter	Igfbp3
chr13:58566885-58567698	4.09	1.07e-07	1.02e-05	Intron	Slc28a3
chr13:23411781-23412747	-2.73	1.07e-07	1.02e-05	Distal Intergenic	Abt1
chr3:86546244-86548174	-2.71	1.08e-07	1.03e-05	Promoter	Lrba
chr12:76709608-76710812	-3.4	1.08e-07	1.03e-05	Promoter	Sptb
chr7:114562445-114563306	-4.73	1.08e-07	1.03e-05	Promoter	Cyp2r1
chr7:3414770-3415354	-4.01	1.08e-07	1.03e-05	Promoter	Gm23450
chr1:176274604-176275737	-3.02	1.08e-07	1.03e-05	Promoter	Pld5
chr11:116281204-116281923	-6.07	1.09e-07	1.03e-05	Promoter	Galr2
chr1:92911062-92911581	-6.04	1.09e-07	1.03e-05	Promoter	Rnpepl1
chr11:84845416-84846405	2.82	1.08e-07	1.03e-05	Intron	Ggnbp2
chr8:23931616-23932263	4.03	1.08e-07	1.03e-05	Intron	Zmat4
chr9:7494493-7495157	4.28	1.08e-07	1.03e-05	Distal Intergenic	Mmp10
chr2:151842604-151843251	-4.53	1.09e-07	1.04e-05	Promoter	Rspo4
chr16:28446097-28446992	-4.07	1.1e-07	1.04e-05	Promoter	Fgf12
chr4:137192141-137192626	4.97	1.09e-07	1.04e-05	Distal Intergenic	Gm13003
chr11:101167599-101168144	-3.87	1.11e-07	1.05e-05	Promoter	Plekhh3
chr9:49340133-49341116	-3.87	1.11e-07	1.05e-05	Promoter	Drd2
chr11:116465743-116466631	-4.7	1.11e-07	1.05e-05	Promoter	Qrich2
chr5:29195357-29196417	-5.98	1.12e-07	1.05e-05	Promoter	Rnf32
chr12:112619753-112620513	-6.05	1.12e-07	1.05e-05	Promoter	Adssl1
chr8:105268137-105269073	-5.2	1.12e-07	1.05e-05	Promoter	Hsf4
chr14:101089975-101091158	3.93	1.12e-07	1.05e-05	Distal Intergenic	Prr30
chr18:72771792-72774125	2.43	1.12e-07	1.05e-05	Distal Intergenic	Dcc
chr1:57774450-57775684	-2.86	1.12e-07	1.06e-05	Promoter	Spats2l
chr7:131966470-131967600	-3.74	1.13e-07	1.06e-05	Promoter	Gpr26
chr15:50869371-50870136	-3.41	1.13e-07	1.06e-05	Intron	Trps1
chr4:136637132-136638213	-3.27	1.13e-07	1.06e-05	3' UTR	Lactbl1
chr1:119525952-119527527	-2.86	1.14e-07	1.07e-05	Promoter	Tmem185b
chr17:85621384-85622245	-3.18	1.15e-07	1.07e-05	Promoter	Six3
chr11:97499608-97501196	-2.5	1.15e-07	1.08e-05	Promoter	4933428G20Rik
chr10:107271696-107272849	-4.09	1.15e-07	1.08e-05	Promoter	Lin7a
chr4:45798977-45799439	-4.7	1.15e-07	1.08e-05	Promoter	Aldh1b1
chr4:21685404-21686199	-3.04	1.15e-07	1.08e-05	Promoter	Prdm13
chr5:14514642-14515741	-4	1.16e-07	1.08e-05	Promoter	Pclo
chr19:7422005-7424132	-3.06	1.18e-07	1.1e-05	Promoter	Mir6991
chr1:79858113-79859157	-6	1.18e-07	1.1e-05	Promoter	Serpine2
chr12:8301552-8302093	-3.88	1.18e-07	1.1e-05	Promoter	Gdf7
chr14:57057247-57058301	-3.77	1.18e-07	1.1e-05	Promoter	Gja3
chr16:92492790-92493912	3.58	1.18e-07	1.1e-05	Intron	Clic6
chr2:115859561-115860862	-3.17	1.17e-07	1.1e-05	Downstream (2-3kb)	Meis2
chr15:79504951-79506057	-2.97	1.19e-07	1.11e-05	Promoter	Kcnj4
chr8:120274577-120275279	3.84	1.2e-07	1.12e-05	Intron	Gse1
chr6:100562911-100563880	-3.9	1.21e-07	1.12e-05	Distal Intergenic	1700049E22Rik
chr11:5060691-5062368	-2.86	1.2e-07	1.12e-05	3' UTR	Rasl10a
chr8:78434671-78435404	-3.15	1.21e-07	1.12e-05	3' UTR	Pou4f2
chr2:139676895-139678930	-2.69	1.22e-07	1.13e-05	Promoter	Ism1
chr4:155150381-155151322	-3.87	1.21e-07	1.13e-05	Downstream (2-3kb)	Ski
chr4:129048514-129049892	-4.15	1.21e-07	1.13e-05	Distal Intergenic	Rnf19b
chr15:85734920-85736273	-3.46	1.23e-07	1.14e-05	Promoter	Ppara
chr2:143862360-143863177	-3.32	1.25e-07	1.15e-05	Promoter	Bfsp1
chr11:6238870-6239778	6.16	1.24e-07	1.15e-05	Distal Intergenic	Npc1l1
chr7:63758258-63758942	-3.06	1.24e-07	1.15e-05	3' UTR	Otud7a
chr5:104067865-104068691	5.36	1.26e-07	1.16e-05	Downstream (1-2kb)	Gm17660
chr8:58912310-58913290	-3.49	1.27e-07	1.17e-05	Promoter	Galntl6
chr9:40455153-40456208	-6.01	1.27e-07	1.17e-05	Promoter	Gramd1b
chr1:42697355-42698212	-3.17	1.27e-07	1.17e-05	Exon	Pou3f3
chr7:45233968-45234736	-2.77	1.27e-07	1.17e-05	3' UTR	Cd37
chr7:19179200-19179934	-5.98	1.29e-07	1.18e-05	Promoter	Eml2
chr12:81026681-81027340	-3.54	1.28e-07	1.18e-05	Promoter	Smoc1
chr7:96210179-96211165	-3.55	1.28e-07	1.18e-05	Promoter	Tenm4
chr14:30008595-30009378	-4.66	1.29e-07	1.18e-05	Promoter	Chdh
chr11:98348154-98349329	-2.59	1.3e-07	1.19e-05	Promoter	Ppp1r1b
chr11:94496010-94496957	-4.14	1.29e-07	1.19e-05	5' UTR	Epn3
chr10:128743472-128744577	-5.97	1.31e-07	1.2e-05	Promoter	Dgka
chr19:45150663-45151726	-3.25	1.32e-07	1.21e-05	Promoter	Tlx1
chr6:31563043-31563984	-4.13	1.32e-07	1.21e-05	Promoter	Podxl
chr5:116591083-116592158	-3.09	1.34e-07	1.22e-05	Promoter	Srrm4
chr4:117484046-117485149	-2.74	1.34e-07	1.22e-05	Intron	Rnf220
chr17:35320516-35321394	-6	1.34e-07	1.23e-05	Promoter	H2-Q1
chr16:50334389-50335125	6.2	1.34e-07	1.23e-05	Intron	Bbx
chr7:36697222-36697692	-4.18	1.35e-07	1.24e-05	Promoter	Tshz3
chr11:76672495-76673321	-4.4	1.37e-07	1.25e-05	Promoter	Bhlha9
chr17:24752551-24753630	-4.22	1.37e-07	1.25e-05	Promoter	Hs3st6
chr12:86989905-86990664	-4.48	1.37e-07	1.25e-05	Promoter	Zdhhc22
chr5:102652270-102653232	6.15	1.37e-07	1.25e-05	Intron	Arhgap24
chr16:19651056-19652371	3.58	1.36e-07	1.25e-05	Downstream (1-2kb)	Olfr171
chr1:35896379-35897150	6.18	1.37e-07	1.25e-05	Distal Intergenic	Hs6st1
chr8:94912970-94913839	-2.88	1.38e-07	1.25e-05	5' UTR	Ccdc102a
chr6:120493441-120494139	-4.43	1.38e-07	1.26e-05	Promoter	Tmem121b
chr19:45741496-45742814	-2.88	1.38e-07	1.26e-05	Promoter	Fgf8
chr5:135106866-135108321	-2.87	1.39e-07	1.27e-05	Promoter	Mlxipl
chr4:24850512-24851359	-5.97	1.4e-07	1.27e-05	Promoter	Klhl32
chr11:96332610-96333453	-3.17	1.4e-07	1.27e-05	Intron	Hoxb3
chr17:16759396-16760204	3.51	1.4e-07	1.27e-05	Distal Intergenic	Zfp960
chr18:35919947-35921283	-4.12	1.41e-07	1.27e-05	Distal Intergenic	Psd2
chr3:88365638-88366458	-3.62	1.42e-07	1.28e-05	Promoter	Paqr6
chr13:100107775-100108603	-6.02	1.42e-07	1.28e-05	Promoter	Serf1
chr5:24729921-24731012	-2.87	1.42e-07	1.29e-05	Promoter	Wdr86
chr11:120046663-120047186	-4.14	1.43e-07	1.29e-05	Promoter	Aatk
chr10:78069110-78069873	-4.7	1.44e-07	1.3e-05	Promoter	Icosl
chr17:37196707-37197921	-3.48	1.44e-07	1.3e-05	Promoter	Olfr94
chr3:80913124-80913944	-3.62	1.45e-07	1.3e-05	Promoter	Glrb
chr5:29986865-29987770	3.42	1.44e-07	1.3e-05	Distal Intergenic	Il6
chr2:38351523-38352430	-3.08	1.45e-07	1.31e-05	Promoter	Lhx2
chr5:37162752-37163543	-2.96	1.46e-07	1.31e-05	Exon	Gm1043
chr8:99415485-99416858	-2.86	1.47e-07	1.32e-05	Promoter	Cdh8
chr2:11172004-11172581	-4.63	1.47e-07	1.32e-05	Promoter	Prkcq
chr13:53472206-53473017	-3.84	1.47e-07	1.32e-05	Promoter	Msx2
chr4:23438682-23439766	5.42	1.48e-07	1.32e-05	Distal Intergenic	Gm30731
chr17:31635919-31637308	-2.84	1.48e-07	1.33e-05	Promoter	Cbs
chr15:95527687-95528838	-3.6	1.48e-07	1.33e-05	Promoter	Nell2
chr15:99087175-99088608	-2.76	1.49e-07	1.33e-05	Promoter	C1ql4
chr11:84642418-84643039	-4.38	1.48e-07	1.33e-05	Distal Intergenic	1700109G15Rik
chr4:123201195-123202263	-5.98	1.5e-07	1.34e-05	Promoter	Nt5c1a
chr7:27918548-27919037	-3.42	1.5e-07	1.34e-05	Intron	Zfp974
chr14:52042305-52043109	3.7	1.49e-07	1.34e-05	5' UTR	Olfr221
chr11:93098929-93100199	-2.82	1.51e-07	1.35e-05	Promoter	Car10
chr19:37233606-37234439	-4.66	1.51e-07	1.35e-05	Distal Intergenic	2021-03-05
chr19:37692794-37693502	-3.28	1.51e-07	1.35e-05	3' UTR	Cyp26a1
chr2:74704593-74705232	-4.41	1.52e-07	1.36e-05	Promoter	Hoxd8
chr4:49844270-49846091	-2.56	1.52e-07	1.36e-05	Promoter	Grin3a
chr10:29146635-29147756	-4.49	1.52e-07	1.36e-05	Promoter	Soga3
chr2:77171599-77172124	-4.28	1.53e-07	1.36e-05	Promoter	Ccdc141
chr2:160366288-160367632	-2.55	1.53e-07	1.36e-05	Promoter	Mafb
chr6:39117679-39119080	-3.05	1.53e-07	1.36e-05	Promoter	Parp12
chr6:88627139-88627906	-4.12	1.53e-07	1.36e-05	Promoter	Kbtbd12
chr6:128541766-128542382	5.43	1.53e-07	1.36e-05	Intron	A2ml1
chr1:130626439-130626957	4.5	1.53e-07	1.36e-05	Intron	Zp3r
chr10:81030833-81031792	-3.74	1.52e-07	1.36e-05	3' UTR	Slc39a3
chr7:45783375-45784175	-5.95	1.55e-07	1.37e-05	Promoter	Lmtk3
chr9:102353956-102354722	-2.65	1.55e-07	1.38e-05	Promoter	Ephb1
chr7:81858991-81859791	-5.94	1.56e-07	1.38e-05	Promoter	Tm6sf1
chr2:167190016-167190472	-4.77	1.57e-07	1.38e-05	Promoter	Kcnb1
chr16:30308250-30309815	-3.09	1.56e-07	1.38e-05	Exon	Gp5
chr2:19359924-19361323	4.37	1.56e-07	1.38e-05	Distal Intergenic	Msrb2
chr2:62411065-62412106	-4.11	1.58e-07	1.39e-05	Promoter	Dpp4
chr15:75980670-75982309	-2.88	1.58e-07	1.39e-05	Promoter	Ccdc166
chr8:38660039-38660856	-4.12	1.57e-07	1.39e-05	5' UTR	Sgcz
chr7:81706389-81707342	-3.42	1.6e-07	1.41e-05	Promoter	Homer2
chr15:39005930-39006814	-5.93	1.6e-07	1.41e-05	Promoter	Fzd6
chr11:115163108-115164271	-5.94	1.6e-07	1.41e-05	Promoter	Slc9a3r1
chr4:101496318-101497211	-6.01	1.6e-07	1.41e-05	Promoter	Dnajc6
chrX:123103147-123104556	-3.41	1.6e-07	1.41e-05	Promoter	Cldn34c1
chr12:72939577-72940636	-3.45	1.62e-07	1.42e-05	Promoter	Six6
chr15:89140118-89140899	-3.05	1.62e-07	1.42e-05	Promoter	Mapk12
chr11:4745810-4747025	-3.29	1.62e-07	1.42e-05	Promoter	Cabp7
chr9:102505851-102506583	-4.18	1.63e-07	1.43e-05	Promoter	Ky
chr17:24687259-24687885	-4.29	1.63e-07	1.43e-05	Promoter	Syngr3
chr5:121828209-121829169	-3.42	1.63e-07	1.43e-05	5' UTR	Sh2b3
chr13:92131055-92132337	-3.27	1.65e-07	1.45e-05	Promoter	Rasgrf2
chr1:171360013-171361079	-4.59	1.66e-07	1.45e-05	Promoter	Klhdc9
chr8:104170398-104171405	-3.24	1.66e-07	1.46e-05	Promoter	Bean1
chr2:74668181-74668982	-3.33	1.67e-07	1.46e-05	Promoter	Hoxd13
chr7:5052789-5053476	-3.27	1.67e-07	1.46e-05	5' UTR	Zfp580
chr4:48051537-48052195	-4.04	1.68e-07	1.47e-05	Promoter	Nr4a3
chr19:36903992-36904685	-5.91	1.68e-07	1.47e-05	Distal Intergenic	Fgfbp3
chr10:112271700-112272283	-4.66	1.68e-07	1.47e-05	5' UTR	Kcnc2
chr4:53631015-53632059	-4.12	1.7e-07	1.48e-05	Promoter	Fsd1l
chr10:79920887-79922117	-5.93	1.7e-07	1.48e-05	Promoter	R3hdm4
chr9:87349303-87350185	6.14	1.7e-07	1.48e-05	Distal Intergenic	Cep162
chr4:101549996-101551040	-4.65	1.71e-07	1.49e-05	Promoter	Dnajc6
chr17:36161121-36162114	-5.97	1.72e-07	1.49e-05	Exon	Gm8909
chr12:112802056-112802772	-5.22	1.71e-07	1.49e-05	5' UTR	Clba1
chr2:6100199-6101061	-2.94	1.71e-07	1.49e-05	3' UTR	Proser2
chr15:12739130-12740118	-2.98	1.73e-07	1.5e-05	Promoter	Pdzd2
chr9:81631715-81633540	-2.84	1.73e-07	1.51e-05	Promoter	D430036J16Rik
chr8:84936999-84937723	-4.07	1.74e-07	1.51e-05	Promoter	Mast1
chr3:152339952-152340670	-5.92	1.74e-07	1.51e-05	Promoter	Miga1
chr17:29889083-29889883	-3.44	1.75e-07	1.51e-05	Promoter	Mdga1
chr2:150667849-150668660	-5.94	1.75e-07	1.51e-05	Promoter	Acss1
chr3:159545498-159546076	4.88	1.73e-07	1.51e-05	Distal Intergenic	Depdc1a
chr18:62308838-62309692	3.77	1.74e-07	1.51e-05	Distal Intergenic	Htr4
chr12:108002969-108003436	-5.91	1.76e-07	1.52e-05	Promoter	Bcl11b
chr1:135818660-135819277	-4.05	1.79e-07	1.54e-05	Promoter	Lad1
chr17:36189375-36190064	-3.59	1.79e-07	1.54e-05	Promoter	H2-T3
chr6:59597348-59598378	5.07	1.79e-07	1.54e-05	Distal Intergenic	Gprin3
chr5:119680350-119681126	-2.91	1.79e-07	1.55e-05	Promoter	Tbx3
chr1:165193925-165194774	-5.97	1.8e-07	1.55e-05	Promoter	Sft2d2
chr11:67532451-67533119	4.17	1.79e-07	1.55e-05	Intron	Gas7
chr17:23742133-23742842	-4.1	1.82e-07	1.56e-05	Promoter	9530082P21Rik
chr8:68276554-68277530	-2.73	1.82e-07	1.56e-05	Promoter	Sh2d4a
chr2:93642551-93643708	-2.74	1.82e-07	1.56e-05	Promoter	Alx4
chr2:172939833-172940773	-3.32	1.82e-07	1.56e-05	Promoter	Bmp7
chr6:52122196-52122768	3.62	1.81e-07	1.56e-05	Distal Intergenic	Halr1
chr13:98365785-98367185	-2.97	1.81e-07	1.56e-05	Distal Intergenic	Foxd1
chr5:37028808-37029540	-3.45	1.83e-07	1.57e-05	Promoter	Jakmip1
chr1:24586414-24587610	-2.93	1.83e-07	1.57e-05	Promoter	Col19a1
chr18:3700911-3701701	4.23	1.83e-07	1.57e-05	Distal Intergenic	Bambi
chr11:102948421-102948910	-5.97	1.85e-07	1.58e-05	Promoter	C1ql1
chr1:37475556-37476785	5.55	1.85e-07	1.58e-05	Intron	4930594C11Rik
chr4:11387926-11388608	-3.61	1.86e-07	1.59e-05	Promoter	Esrp1
chr2:49619073-49620020	-4.39	1.86e-07	1.59e-05	Promoter	Kif5c
chr18:66458278-66459370	-5.89	1.88e-07	1.6e-05	Promoter	Pmaip1
chr7:30421642-30422520	-5.89	1.88e-07	1.6e-05	Promoter	Nfkbid
chr19:18749536-18750169	-5.89	1.88e-07	1.6e-05	Promoter	Trpm6
chr8:3630640-3631416	-5.89	1.88e-07	1.6e-05	Promoter	Stxbp2
chr11:69326346-69326958	-4.59	1.88e-07	1.6e-05	Promoter	Kcnab3
chr4:120748005-120748763	-4.62	1.88e-07	1.6e-05	Promoter	Kcnq4
chr2:96070106-96071173	6.17	1.88e-07	1.6e-05	Distal Intergenic	Lrrc4c
chr11:69134110-69134677	-3.87	1.9e-07	1.61e-05	Promoter	Aloxe3
chr5:3190967-3191523	4.06	1.89e-07	1.61e-05	Distal Intergenic	Cdk6
chr11:83418337-83419016	-5.92	1.89e-07	1.61e-05	3' UTR	Rasl10b
chr1:17096774-17098156	-2.65	1.9e-07	1.62e-05	Promoter	Jph1
chr1:37540211-37541472	-5.88	1.91e-07	1.62e-05	Promoter	Mgat4a
chr10:126009824-126010399	-3.17	1.93e-07	1.63e-05	Promoter	Lrig3
chr11:69340179-69341109	-5.9	1.92e-07	1.63e-05	Promoter	Rnf227
chr8:71700146-71701149	-3.22	1.93e-07	1.63e-05	Intron	B3gnt3
chr8:125012661-125013879	-6.02	1.93e-07	1.64e-05	Promoter	Tsnax
chr1:191097823-191098822	-5.06	1.94e-07	1.64e-05	Promoter	Batf3
chr17:33977896-33978922	-5.89	1.94e-07	1.64e-05	Promoter	H2-K2
chr9:75625240-75626271	-5.92	1.95e-07	1.65e-05	Promoter	Lysmd2
chr1:125911469-125913220	-2.81	1.96e-07	1.66e-05	Promoter	Lypd1
chr5:28070948-28072105	-5.99	1.96e-07	1.66e-05	Promoter	Insig1
chr16:18127066-18128485	-3.03	1.98e-07	1.67e-05	Promoter	Rtn4r
chr10:79612109-79613241	-3.27	1.98e-07	1.67e-05	Exon	C2cd4c
chr17:32188888-32189612	-2.95	2e-07	1.68e-05	Promoter	Ephx3
chr7:79810868-79811552	-4.7	2e-07	1.68e-05	Promoter	Mesp2
chr9:98343057-98343982	6.09	2e-07	1.68e-05	Intron	Nmnat3
chr18:7692646-7693474	-3.65	2e-07	1.68e-05	Exon	Mpp7
chr1:111994996-111995876	6.09	2e-07	1.68e-05	Distal Intergenic	Dsel
chr6:145995136-145995870	6.09	2e-07	1.68e-05	Distal Intergenic	Sspn
chrX:114188057-114189870	6.09	2e-07	1.68e-05	Distal Intergenic	Klhl4
chr13:62021388-62021981	6.09	2.02e-07	1.69e-05	Intron	Zfp808
chr6:68291975-68292530	6.14	2.01e-07	1.69e-05	Distal Intergenic	4930515G16Rik
chr4:7169091-7170048	2.76	2.02e-07	1.69e-05	Distal Intergenic	Tox
chrX:136687010-136687816	6.09	2.04e-07	1.71e-05	Distal Intergenic	Tceal1
chr1:135283358-135284218	-5.96	2.06e-07	1.72e-05	Promoter	Rnpep
chr5:113287093-113287938	-3.23	2.06e-07	1.72e-05	Exon	Sgsm1
chr12:111406540-111407505	-3.85	2.06e-07	1.73e-05	Promoter	Lbhd2
chr6:145839303-145840206	4.17	2.07e-07	1.73e-05	Distal Intergenic	Bhlhe41
chr9:40877488-40878657	-5.87	2.08e-07	1.74e-05	3' UTR	Bsx
chr2:57110121-57110866	-4.56	2.09e-07	1.75e-05	Exon	Nr4a2
chr11:8624097-8625028	-3.01	2.1e-07	1.76e-05	Promoter	Tns3
chr2:168766663-168767190	-4.04	2.11e-07	1.76e-05	Promoter	Sall4
chr5:124861327-124862266	-5.95	2.11e-07	1.76e-05	Promoter	Ccdc92
chr5:120431685-120432429	-3.18	2.12e-07	1.76e-05	Promoter	Lhx5
chr10:42583679-42584821	-3.41	2.13e-07	1.77e-05	Promoter	Ostm1
chr17:71551668-71552693	-6.08	2.13e-07	1.77e-05	Promoter	Spdya
chr9:90054362-90055271	-3.83	2.13e-07	1.77e-05	Promoter	Ctsh
chr10:95416479-95417243	-6.04	2.13e-07	1.77e-05	Promoter	Socs2
chr5:144090853-144091620	2.8	2.13e-07	1.77e-05	Distal Intergenic	Lmtk2
chr6:53761728-53762209	6.12	2.13e-07	1.77e-05	Distal Intergenic	Tril
chr17:32113203-32114292	-4.26	2.15e-07	1.78e-05	Exon	Pdxk-ps
chr7:79535360-79536439	-2.9	2.14e-07	1.78e-05	Exon	Mir9-3hg
chr11:118503470-118504094	-4.3	2.15e-07	1.78e-05	Exon	Rbfox3
chr2:70508958-70509828	-3.59	2.16e-07	1.79e-05	Promoter	Erich2
chr18:82405830-82406848	-4.59	2.17e-07	1.8e-05	Promoter	Galr1
chr10:60218699-60219477	-5.9	2.18e-07	1.8e-05	Promoter	Chst3
chr5:63812035-63812801	-2.9	2.19e-07	1.81e-05	Promoter	0610040J01Rik
chr1:95667334-95668236	-5.86	2.19e-07	1.81e-05	Promoter	St8sia4
chr9:118606527-118607464	-3.54	2.19e-07	1.81e-05	Promoter	Itga9
chr6:39062625-39063426	3.01	2.2e-07	1.81e-05	Intron	1700025N23Rik
chr18:35653013-35653766	-3.28	2.19e-07	1.81e-05	Exon	Prob1
chr9:57984069-57984755	4.17	2.2e-07	1.81e-05	Distal Intergenic	Cyp11a1
chr1:4491641-4492802	-2.93	2.19e-07	1.81e-05	5' UTR	Sox17
chr1:165758845-165760122	3.93	2.21e-07	1.82e-05	Distal Intergenic	Creg1
chr4:148286495-148288391	-2.88	2.22e-07	1.83e-05	Promoter	Disp3
chr8:126138219-126139645	-3.19	2.22e-07	1.83e-05	Promoter	Slc35f3
chr12:84148069-84148676	-5.07	2.24e-07	1.84e-05	Promoter	Pnma1
chr18:78047199-78047806	-4.67	2.23e-07	1.84e-05	Exon	Siglec15
chr5:113310283-113311096	-3.92	2.27e-07	1.86e-05	Promoter	Sgsm1
chr7:26959857-26960707	6.07	2.28e-07	1.87e-05	Distal Intergenic	Cyp2a22
chr6:59890520-59891450	6.1	2.28e-07	1.88e-05	Distal Intergenic	Gm5570
chrX:122343734-122344873	3.67	2.3e-07	1.89e-05	Distal Intergenic	Nap1l3
chr13:49799729-49800503	6.07	2.31e-07	1.89e-05	Distal Intergenic	Iars
chr2:71117647-71118743	-4.02	2.31e-07	1.9e-05	Promoter	Cybrd1
chr16:18088603-18089464	-5.85	2.32e-07	1.9e-05	Promoter	Prodh
chr6:18243931-18244792	2.83	2.32e-07	1.9e-05	Intron	Cftr
chr13:54955809-54956545	-3.08	2.32e-07	1.9e-05	Intron	Unc5a
chr17:56123303-56124950	-2.69	2.33e-07	1.91e-05	Promoter	Lrg1
chr7:29019402-29020384	-2.72	2.34e-07	1.91e-05	Exon	Map4k1
chr1:171624548-171626395	6.07	2.35e-07	1.92e-05	Distal Intergenic	Mir7683
chr16:3821046-3821854	5.3	2.35e-07	1.92e-05	Distal Intergenic	Olfr15
chr10:81332324-81333239	-3.32	2.36e-07	1.92e-05	5' UTR	Tbxa2r
chr17:74047273-74047961	-4	2.36e-07	1.93e-05	Promoter	Srd5a2
chr2:147361727-147362605	-5.02	2.37e-07	1.93e-05	Promoter	Pax1
chr17:46297184-46297724	-4.24	2.37e-07	1.93e-05	Promoter	Dlk2
chr10:124544486-124545245	6.06	2.36e-07	1.93e-05	Distal Intergenic	4930503E24Rik
chr15:89378168-89379624	-3.08	2.38e-07	1.94e-05	Promoter	Odf3b
chr6:118196520-118197972	-3.34	2.39e-07	1.94e-05	Promoter	Ret
chr2:32084132-32084817	-4.07	2.39e-07	1.94e-05	Promoter	Fam78a
chr11:82434188-82435163	-3.77	2.39e-07	1.94e-05	Exon	Tmem132e
chr15:73839301-73840080	-4.02	2.4e-07	1.95e-05	Promoter	Mroh5
chr15:26308526-26309932	-2.98	2.4e-07	1.95e-05	Promoter	2021-03-11
chr16:72970459-72971045	3.29	2.4e-07	1.95e-05	Intron	Robo1
chr5:17682330-17683250	4.19	2.41e-07	1.95e-05	Intron	Sema3c
chr17:24488262-24489447	-3.1	2.42e-07	1.96e-05	Promoter	Caskin1
chr5:141639932-141640702	6.06	2.42e-07	1.96e-05	Intron	Sdk1
chr16:79667215-79669007	6.09	2.42e-07	1.96e-05	Distal Intergenic	1700066C05Rik
chr15:31755976-31756945	5.38	2.42e-07	1.96e-05	Distal Intergenic	Atpsckmt
chr8:85700119-85701530	-3.02	2.44e-07	1.97e-05	Promoter	Mir8109
chr11:106020262-106020848	-5.87	2.44e-07	1.97e-05	Exon	Kcnh6
chr8:119869475-119870714	-3.1	2.45e-07	1.98e-05	Exon	Klhl36
chr6:145906850-145907593	3.87	2.46e-07	1.98e-05	Distal Intergenic	Sspn
chr15:92450714-92451582	3.13	2.46e-07	1.99e-05	Intron	Pdzrn4
chr8:121084358-121085166	-3.72	2.48e-07	2e-05	Promoter	Foxf1
chr12:112130229-112131305	-5.91	2.49e-07	2e-05	Promoter	Mir203
chr4:116017020-116018097	-5.91	2.49e-07	2e-05	Promoter	Faah
chr11:83440224-83441020	-5.86	2.5e-07	2.01e-05	Promoter	1700020L24Rik
chr19:37173864-37174828	-3.29	2.5e-07	2.01e-05	Promoter	Cpeb3
chr16:94083327-94084336	-3.19	2.5e-07	2.01e-05	Promoter	Sim2
chr10:116301220-116301738	-4.21	2.51e-07	2.01e-05	Promoter	Ptprb
chr4:82536051-82537813	-2.74	2.5e-07	2.01e-05	Intron	Gm11266
chr5:35399627-35400140	-4.02	2.5e-07	2.01e-05	Exon	Hmx1
chr4:152159341-152160498	-4.02	2.52e-07	2.02e-05	Promoter	Hes2
chr8:67178210-67179260	4.41	2.52e-07	2.02e-05	Distal Intergenic	Nat1
chr19:44760365-44760825	-3.92	2.53e-07	2.03e-05	Promoter	Pax2
chr11:96850803-96851269	-4	2.53e-07	2.03e-05	Promoter	Mir152
chr12:76404316-76404898	-5.83	2.53e-07	2.03e-05	Promoter	Hspa2
chr11:104607588-104608448	-5.85	2.54e-07	2.03e-05	Promoter	Itgb3
chr16:86541159-86542010	6.08	2.54e-07	2.03e-05	Distal Intergenic	Gm32461
chr2:164967780-164968924	-2.77	2.55e-07	2.04e-05	Promoter	Slc12a5
chr4:45826241-45827107	-3.91	2.55e-07	2.04e-05	Promoter	Igfbpl1
chr8:12400915-12401963	-3.15	2.57e-07	2.05e-05	Intron	Sox1
chr18:11048016-11048676	-3.23	2.58e-07	2.06e-05	Promoter	1010001N08Rik
chr14:27428449-27429775	-5.86	2.59e-07	2.06e-05	Promoter	Tasor
chr6:142176261-142177520	3.61	2.58e-07	2.06e-05	Intron	Slco1a6
chr5:109906416-109907649	6.09	2.58e-07	2.06e-05	Distal Intergenic	Gm15446
chr16:84406077-84407823	6.05	2.59e-07	2.06e-05	Distal Intergenic	4930553E22Rik
chr9:98745979-98746646	6.05	2.6e-07	2.07e-05	Downstream (1-2kb)	E330023G01Rik
chr8:31089401-31090166	-3.58	2.61e-07	2.08e-05	Promoter	Dusp26
chr15:74720883-74721985	-3.89	2.62e-07	2.08e-05	Promoter	Them6
chr19:25505432-25506270	-3.17	2.62e-07	2.08e-05	Promoter	Dmrt1
chr11:116105972-116106702	-5.04	2.62e-07	2.09e-05	Promoter	Trim47
chr7:84409374-84410474	-3.43	2.64e-07	2.09e-05	Promoter	Arnt2
chr17:41703366-41704542	3.37	2.63e-07	2.09e-05	Distal Intergenic	Ptchd4
chr8:71476049-71476706	-5.88	2.66e-07	2.11e-05	3' UTR	Dda1
chr12:36101223-36101928	4.95	2.68e-07	2.12e-05	Intron	Bzw2
chr3:96404344-96404967	-5.83	2.68e-07	2.12e-05	Distal Intergenic	Terc
chr1:38835656-38836860	-3.04	2.69e-07	2.13e-05	Promoter	Lonrf2
chr16:37798538-37799611	6.07	2.68e-07	2.13e-05	Exon	Fstl1
chr7:30143529-30144311	-3.11	2.69e-07	2.13e-05	Distal Intergenic	Zfp382
chr11:103192293-103193245	-4.28	2.71e-07	2.14e-05	Promoter	Fmnl1
chr15:34837179-34839010	-2.69	2.71e-07	2.14e-05	Promoter	Kcns2
chr3:95559321-95559982	-2.93	2.72e-07	2.15e-05	Promoter	Hormad1
chr7:47050269-47051081	-5.91	2.74e-07	2.16e-05	Promoter	Tmem86a
chr9:22164577-22165358	-4.56	2.73e-07	2.16e-05	Distal Intergenic	Pigyl
chr3:140140584-140141410	6.09	2.76e-07	2.17e-05	Distal Intergenic	Mir7j
chr1:40680477-40681484	-3.25	2.78e-07	2.19e-05	Promoter	Slc9a2
chr18:3874733-3876182	3.73	2.78e-07	2.19e-05	Distal Intergenic	Lyzl1
chr18:67133295-67134350	-3.07	2.79e-07	2.2e-05	Promoter	Gnal
chr2:69822459-69823133	-5.82	2.8e-07	2.2e-05	Promoter	Klhl23
chr1:81713069-81713954	3.72	2.79e-07	2.2e-05	Distal Intergenic	Mir6344
chr1:34617740-34618275	3.85	2.8e-07	2.2e-05	Distal Intergenic	AA619741
chr17:31295960-31296946	-4.63	2.81e-07	2.21e-05	Promoter	Slc37a1
chr12:87101818-87102718	-4.03	2.81e-07	2.21e-05	Promoter	Ngb
chr5:15934842-15935513	-5.9	2.82e-07	2.21e-05	Promoter	Cacna2d1
chr17:85799687-85801253	-2.52	2.81e-07	2.21e-05	Exon	Six2
chr9:22327406-22328337	-4.53	2.81e-07	2.21e-05	Downstream (1-2kb)	Gm6607
chr15:8726567-8727356	3.35	2.81e-07	2.21e-05	Distal Intergenic	Slc1a3
chr6:117792909-117794707	4.81	2.83e-07	2.21e-05	Distal Intergenic	1700030F04Rik
chr19:41846888-41847941	-5.97	2.84e-07	2.22e-05	Promoter	Frat2
chr1:183220953-183221663	-5.02	2.86e-07	2.24e-05	Promoter	Disp1
chr11:70253751-70255374	-2.55	2.88e-07	2.25e-05	Promoter	Alox12
chr3:87756440-87756987	-3.36	2.91e-07	2.27e-05	Promoter	Pear1
chr2:170496644-170497666	-2.89	2.91e-07	2.27e-05	Promoter	Cyp24a1
chr11:88895328-88896571	6.04	2.9e-07	2.27e-05	Distal Intergenic	Scpep1os
chr1:171814633-171815557	6.08	2.9e-07	2.27e-05	Distal Intergenic	Cd84
chrX:143482807-143483335	-5.82	2.91e-07	2.27e-05	Distal Intergenic	Pak3
chr17:32161945-32162888	-3.02	2.93e-07	2.28e-05	Intron	Notch3
chr13:35740473-35741174	-6.04	2.96e-07	2.3e-05	Promoter	Cdyl
chr7:142663853-142664459	-5.07	2.96e-07	2.3e-05	Promoter	Igf2os
chr1:171481880-171482623	6.06	2.98e-07	2.32e-05	Distal Intergenic	F11r
chr3:102734249-102735532	-5.06	3e-07	2.33e-05	Promoter	Tspan2
chr12:18135525-18136604	-2.76	2.99e-07	2.33e-05	Exon	5730507C01Rik
chr6:142553811-142554307	4.13	2.99e-07	2.33e-05	Distal Intergenic	Kcnj8
chr11:50445251-50446062	6.04	3.02e-07	2.34e-05	Distal Intergenic	Rufy1
chr11:85841921-85842349	-5	3.01e-07	2.34e-05	3' UTR	Tbx2
chr1:42698320-42698797	-4.52	3.01e-07	2.34e-05	3' UTR	Pou3f3
chr12:16653328-16654209	-3.71	3.03e-07	2.35e-05	Promoter	Ntsr2
chr19:5745501-5746234	-4.14	3.03e-07	2.35e-05	Promoter	Ltbp3
chr11:83851934-83852376	-4.26	3.04e-07	2.35e-05	Promoter	Hnf1b
chr9:45369976-45371051	-4.54	3.04e-07	2.35e-05	Promoter	Fxyd6
chr12:57538396-57539234	-3.37	3.02e-07	2.35e-05	Downstream (1-2kb)	Foxa1
chr7:5056725-5057386	-4.13	3.05e-07	2.36e-05	Promoter	Ccdc106
chr7:92560916-92562191	-3.98	3.05e-07	2.36e-05	Promoter	Ccdc90b
chr11:76570714-76571752	-3.48	3.09e-07	2.38e-05	Promoter	Abr
chr2:38339331-38340042	-4.13	3.09e-07	2.38e-05	Promoter	Lhx2
chr6:100738937-100739806	6.02	3.08e-07	2.38e-05	Intron	Gxylt2
chr15:56873997-56874977	6.02	3.08e-07	2.38e-05	Distal Intergenic	Has2
chr9:4238193-4239235	3.17	3.09e-07	2.38e-05	Distal Intergenic	Aasdhppt
chr3:96409589-96410155	-4.53	3.11e-07	2.39e-05	Distal Intergenic	Terc
chr1:153185760-153186449	-4.21	3.12e-07	2.4e-05	Promoter	Lamc2
chr5:147299234-147300056	-5.79	3.12e-07	2.4e-05	Downstream (<1kb)	Cdx2
chr12:83485389-83488549	-5.67	3.13e-07	2.41e-05	Promoter	Dpf3
chr17:52602168-52603007	-4.58	3.14e-07	2.42e-05	Promoter	Gm27217
chr12:76405027-76406470	-2.54	3.16e-07	2.43e-05	3' UTR	Hspa2
chr19:31764027-31765069	-3.28	3.19e-07	2.45e-05	Promoter	Prkg1
chr13:93144288-93144885	-4.59	3.2e-07	2.45e-05	Promoter	Cmya5
chr8:87958325-87959035	-5.95	3.21e-07	2.46e-05	Intron	Zfp423
chr10:77902055-77902891	-3.69	3.23e-07	2.47e-05	Promoter	Lrrc3
chr5:106560248-106561619	-2.63	3.22e-07	2.47e-05	Intron	Zfp644
chr17:24208602-24209390	-3.92	3.24e-07	2.48e-05	Promoter	Ntn3
chr7:75143948-75145300	4.49	3.24e-07	2.48e-05	Intron	Sv2b
chr11:30754872-30755650	-4.57	3.24e-07	2.48e-05	Exon	Psme4
chr11:102989784-102990546	-5.82	3.26e-07	2.49e-05	Distal Intergenic	Dcakd
chr4:46601125-46601874	-5.85	3.27e-07	2.5e-05	Promoter	Coro2a
chr8:125909625-125911451	-2.53	3.28e-07	2.5e-05	Promoter	Map3k21
chr9:91381291-91381799	-4.37	3.28e-07	2.5e-05	Promoter	Zic4
chr8:90347498-90348171	-3.54	3.28e-07	2.5e-05	Promoter	Tox3
chr6:120492255-120493259	-3.24	3.27e-07	2.5e-05	Exon	Tmem121b
chr12:84417123-84418238	-2.73	3.29e-07	2.51e-05	Promoter	Rnf113a2
chr2:132944916-132945737	-3.34	3.3e-07	2.52e-05	Promoter	Fermt1
chr2:168601160-168602207	-2.58	3.31e-07	2.52e-05	Promoter	Nfatc2
chr1:188509923-188511097	4.5	3.31e-07	2.52e-05	Intron	Ush2a
chr8:71685625-71687222	-2.39	3.33e-07	2.53e-05	Promoter	Insl3
chr4:155360918-155362062	-3.45	3.32e-07	2.53e-05	Promoter	Prkcz
chr10:70598578-70600161	-2.64	3.33e-07	2.53e-05	Promoter	Phyhipl
chr15:85820991-85821996	-3.52	3.33e-07	2.53e-05	Promoter	Pkdrej
chr12:99627457-99628259	-5.89	3.34e-07	2.53e-05	Promoter	1700064M15Rik
chr9:115198979-115199446	6.04	3.32e-07	2.53e-05	Intron	Osbpl10
chr7:34811271-34812130	-3.51	3.33e-07	2.53e-05	Intron	Chst8
chr18:8180493-8181322	6.04	3.32e-07	2.53e-05	Exon	Wac
chr16:73809872-73810432	4.92	3.34e-07	2.53e-05	Distal Intergenic	Robo2
chr8:70892070-70893208	-3.79	3.35e-07	2.54e-05	Promoter	Slc5a5
chr3:135825891-135826961	-5.79	3.35e-07	2.54e-05	Promoter	Slc39a8
chr8:84872144-84873320	-2.73	3.36e-07	2.54e-05	Promoter	Syce2
chr9:121777727-121778910	-2.77	3.36e-07	2.54e-05	Promoter	Klhl40
chr13:55212098-55212827	-5.93	3.37e-07	2.55e-05	Promoter	Nsd1
chr19:60756262-60757472	-5.81	3.38e-07	2.55e-05	Promoter	Nanos1
chr5:75644567-75645378	6.01	3.39e-07	2.56e-05	Promoter	Kit
chr12:18514146-18515371	-5.88	3.39e-07	2.56e-05	Promoter	5730507C01Rik
chr15:76523090-76523777	-4.25	3.39e-07	2.56e-05	Promoter	Scrt1
chr1:9298680-9300054	-3.21	3.4e-07	2.56e-05	Promoter	Sntg1
chr2:38671664-38672680	-3.66	3.39e-07	2.56e-05	Exon	Psmb7
chr7:108220214-108220968	6.01	3.39e-07	2.56e-05	Distal Intergenic	Olfr487
chr1:86303064-86304112	-5.79	3.42e-07	2.58e-05	Promoter	Gm28626
chr10:84758606-84759330	-5.78	3.43e-07	2.58e-05	Intron	Rfx4
chr17:13194495-13195403	6	3.43e-07	2.58e-05	Distal Intergenic	Gm10512
chr14:39473051-39474047	-3.34	3.45e-07	2.6e-05	Promoter	Nrg3
chr14:91992304-91993015	6.01	3.46e-07	2.6e-05	Distal Intergenic	4930474H20Rik
chr5:33995690-33996642	-2.6	3.47e-07	2.61e-05	Promoter	Nat8l
chr8:31382805-31383903	3.91	3.48e-07	2.61e-05	Distal Intergenic	7420700N18Rik
chr4:8690498-8691216	-5.82	3.49e-07	2.62e-05	Promoter	Chd7
chr12:49401000-49401766	-4.62	3.5e-07	2.63e-05	Intron	3110039M20Rik
chr5:147752488-147753347	-4.51	3.5e-07	2.63e-05	Distal Intergenic	Flt1
chr5:106457495-106459143	-2.57	3.52e-07	2.64e-05	Promoter	Barhl2
chr13:49247576-49248371	-5.79	3.53e-07	2.64e-05	Promoter	Susd3
chr4:138539234-138540117	3.74	3.53e-07	2.64e-05	Distal Intergenic	Vwa5b1
chr12:19243606-19244893	6.01	3.53e-07	2.64e-05	Distal Intergenic	5730507C01Rik
chr1:174502835-174503701	-4.54	3.55e-07	2.65e-05	Exon	Fmn2
chr7:44310477-44311525	-3.52	3.55e-07	2.66e-05	Promoter	Shank1
chr10:88356594-88357742	-4.01	3.57e-07	2.67e-05	Promoter	Dram1
chr5:140605854-140606812	-2.69	3.62e-07	2.7e-05	Promoter	Lfng
chr15:82274364-82275638	-3.3	3.62e-07	2.7e-05	Promoter	Sept3
chr4:63494454-63495970	-2.67	3.62e-07	2.7e-05	Promoter	Whrn
chr10:77165471-77166749	-5.8	3.63e-07	2.7e-05	Promoter	Col18a1
chr11:117653605-117654498	-5.82	3.63e-07	2.7e-05	Promoter	Tnrc6c
chr15:79871955-79872723	6.04	3.62e-07	2.7e-05	Distal Intergenic	Apobec3
chr8:126515585-126516372	2.68	3.62e-07	2.7e-05	Distal Intergenic	Tarbp1
chr16:92498305-92499623	-2.83	3.65e-07	2.71e-05	Promoter	Clic6
chr16:92702377-92703016	2.99	3.64e-07	2.71e-05	Intron	Runx1
chr18:68112740-68113441	3.93	3.65e-07	2.72e-05	Intron	Ldlrad4
chr17:12506927-12507581	-4.61	3.67e-07	2.73e-05	Promoter	Slc22a3
chrX:67541494-67542181	6	3.67e-07	2.73e-05	Distal Intergenic	Gm1140
[truncated: 3,144 more rows]

## Sheet: Statistics for various DMRs
Table S5. DMRs analysis between FGSC and differentied FGSC
Statistics for various DMRs
Feature	Hypo-methylated	Hyper-methylated
Promoter (-2kb to +500bp)	2627	48
Exon	355	50
Intron	228	442
Distal Intergenic	260	744
Others	369	18
Others: 5' UTR, 3' UTR, and downstream (<1kb) of genes

## Sheet: Gene list for GO analysis
Table S5. DMRs analysis between FGSC and differentied FGSC
Genes associated with hypo-methylated DMRs in the promoter regions
Gene Symbol
B3gnt4
Kif19a
Eml2
C1ql1
Tshz3
Apbb2
Rusc2
Ptma
Tns1
Plcd3
Mllt3
Kcnc3
Ccnd2
Foxa2
Rasa4
Prrxl1
Atf3
Rbpjl
Espn
Tbx3
Dlx4os
Apaf1
Mir804
Pcdh10
Pacsin1
Dennd4b
Stc2
Ebf1
Muc2
Macf1
Ctdsp1
Plekhh3
Il13
Prox1
Mars
Unc45b
9530036O11Rik
Emilin1
Esrp1
Spryd4
Nkx2-3
Tbx18
Phox2b
Grwd1
Ccdc40
Barhl1
Lrig3
Rfx4
Arhgap45
Slc25a12
Lrg1
Pcdh17
Insl3
Crb2
B4galnt1
Chst2
Abr
Riox1
Rai1
Tmem56
1700030C10Rik
Ptger3
Rhbdl3
Elovl4
Cux1
Zbtb16
Elmo1
Sh3bgrl2
Llgl2
Mblac1
Nr4a2
Frmd5
Htra1
Atp1b2
Kit
Ptpre
Mdga1
Vash1
Kdm2a
Tmem229b
Tent5a
Mctp1
Uhrf2
Dock8
Kcnq5
Kctd7
Pm20d2
B4galnt4
Usp44
Camk1d
1600014C10Rik
Tal1
Sumo3
Pacs1
Trp53i13
Hey2
Tmem158
Iqgap2
Cxxc5
Gata2
Ccno
Tec
Spry1
Lfng
Tent5c
Shroom1
Zmiz1
Rundc3b
Slc16a6
Galnt3
Tbc1d2
Rnf157
Nrtn
Hps6
Otulinl
NA
Ppm1j
Gucy1b1
4930503B20Rik
Socs2
Mapt
Prss16
Acaa1a
Tspan13
Zbtb46
Scand1
Atg9b
Samd10
Gm11762
Cxcl14
Flt3
Mast3
Prr7
Arhgap26
Pdlim1
Ston2
Rhbdf2
Adora2b
Phf21b
Atp8a1
Myo19
Mfsd6
Ggn
Cacna1h
Arl6ip1
Eif4g3
Coro6
Ptprj
Plcg2
Lyn
Slc38a1
Dusp28
Usp6nl
Fam117a
Dusp2
Nipal2
Dlec1
Lama5
Rgs7bp
Fam98c
Rnf220
Tbc1d24
Grhl1
Tmem25
Ydjc
Kazn
Adra2b
Trmt61b
Ikzf1
Rftn1
Nmnat3
T
Sema6b
Lhx3
Daglb
Abca3
Tbl1xr1
Ccdc88c
Sema4b
Sema4d
Kcnk6
Mfsd4a
Ppp1r3g
H2bc21
Egr2
Patz1
Ppp1r13b
Arid3c
Hcn3
Tesmin
Sh2b3
Anks1b
Ica1l
Rgcc
Gm14207
Manba
Rimbp3
Ccdc62
Spdya
Ankrd63
Asic2
Nt5dc2
Galr2
Celsr3
Fndc10
Lingo3
Adssl1
Pstpip2
Rnpepl1
Cdyl
Crh
Tom1l1
Eif1b
Lrrc32
Msx3
Serf1
Tsnax
Isyna1
Papss2
Gchfr
Gramd1b
Dnajc6
Areg
Serpine2
H2-Q1
Insig1
Rnf32
Nt5c1a
Dgka
Klhl32
Sft2d2
Frat2
Rnpep
Lmtk3
Ccdc92
Tm6sf1
Slc9a3r1
Acss1
Fzd6
R3hdm4
Nsd1
Miga1
Lysmd2
Bcl11b
Mir203
Faah
Tmem86a
Yjefn3
Rnf227
Chst3
Cacna2d1
Pmaip1
Nfkbid
Trpm6
Stxbp2
H2-K2
1700064M15Rik
Mgat4a
5730507C01Rik
Zdhhc2
St8sia4
1700020L24Rik
Tasor
Atp2a3
Prodh
Itgb3
Coro2a
Pik3ap1
Hspa2
Btbd6
Tmem62
Klhl23
Chd7
Tnrc6c
Tbc1d8
Dpysl4
Nanos1
Itpka
Myod1
Prex1
Col18a1
Slc39a8
Gm28626
Susd3
Trnp1
Dmrta1
Spata13
Gfi1
Otop1
Ube2q2
Unc5a
Slco4a1
Dclk2
A330040F15Rik
Endog
Ankrd34b
Jarid2
Nupr1l
Usp2
Nme3
A230103J11Rik
Rragd
Emilin2
Sorcs3
P2ry2
Ppm1e
Ciart
Ccdc17
Ankrd6
Fam129a
Lingo1
Eml5
Akip1
Dgke
Lyrm9
Tet2
Il17ra
Zfp804b
Nfatc2
Acer2
5830408C22Rik
Grm4
Tmem59l
Rassf5
Gm16731
Trpc6
Slc2a3
Tubg2
Srebf1
Ralgds
Afap1l2
Dpf3
Prdm1
Gata3
Vwc2
Ppp1r3e
Mlycd
Rassf3
Bola1
Oxt
Grk4
Dennd2d
Cdc42ep3
Oprd1
Zdhhc23
Trp73
Gm16793
Frat1
A030001D20Rik
Fmn1
Dcp1b
Pkdcc
Tcp11
Tbc1d30
H2-Q4
Tbx20
Slc44a5
Nt5e
Saysd1
Nova1
Lmo1
Prorsd1
Tjp2
Chst1
Cisd3
Zfp287
Castor1
Rnf180
St6galnac3
Kif21b
Ddx43
B3gnt2
Ralgps2
2900060B14Rik
Ccdc155
Slc45a3
Hes1
Mtss1
Arrdc1
4921507P07Rik
Madd
Slc15a4
Scaf4
Rhov
Col14a1
Tmem246
Hivep3
Gpr6
Prok2
Drd1
Kcnn2
Atp7b
Nr2e1
Sall4
Panx1
1500009L16Rik
Plch2
Spon1
1190005I06Rik
Slc35f1
Lrba
Nipal4
Dscaml1
Kcna2
Map6d1
Lrrc24
Ubl3
Myo5a
Ap1g2
AW011738
Ntrk2
Pitx3
Slc18a2
Osbp2
Meiob
Dlgap1
Zpbp2
Slc16a13
Kank4
Gm15743
Spata3
Plxdc2
St6galnac4
Psmb8
Pde4d
Samd5
Ppp1r9b
P2ry1
Dnajc27
Ctnnd2
Fgf20
9930014A18Rik
Bcan
Tmem238
Gata6
Ccdc57
Fancf
Rhcg
Gse1
Agpat2
Rab26
Fam135b
Tmem51os1
Tram1
Arhgap27
Mlkl
Tuba8
Edn3
Ccdc171
Mbnl3
Atp1a3
Auts2
Ptprs
2900026A02Rik
Them7
Hpdl
Rab37
Susd5
Snhg11
9630001P10Rik
Pik3r1
Xkr5
2610016A17Rik
Zfp775
Scn3b
Hoxd9
Tekt4
Dpp6
Mcoln2
Mmp11
Gpr157
Map3k12
Slc26a10
Mlh3
Parm1
Pitx2
Plch1
Dleu2
Coro1a
Ppm1g
Necab3
Plppr4
Man1c1
Ikzf3
Nrip3
Plk5
Ankrd35
Cdkn2a
Srgap1
Nup210
Vwa2
Slc46a3
Hand1
H2aw
Stac
Degs2
Plekhh1
Sptbn4
A930007A09Rik
Gm12296
Onecut3
Abcg1
Olfm1
Col25a1
Rtn1
Dnaaf4
Eid2
Isoc2b
Cyp1b1
Cyfip2
Crtap
Xylb
Map6
Gcnt1
Egln3
Cryl1
Meis3
Rgs11
Rcor2
Tmem44
Aldh5a1
Mir9-3hg
Bsn
Slc44a3
Lmo2
Hnf1b
Scly
Ebf4
Egfl7
Syt2
Cysrt1
Slc4a8
Sybu
Chn1
N4bp2l1
Fam174b
Pcgf6
Mpg
2410004P03Rik
Bicd1
Lrp1b
1700001P01Rik
Mpp2
Lonrf1
Ercc6l2
Tuba4a
Pbx4
Hrh2
Slc38a3
Wscd2
Runx3
Hsf4
Slc17a9
Limd2
Axin2
Epb41l1
Egfem1
Runx1
Ptprd
Entpd3
Mks1
Dhdh
Lcmt2
Fgf15
Wif1
Enah
Epor
Gria4
Tle2
Trim7
Itga8
Pwp2
Ugt8a
Sgcb
Cep112
Minar1
Slc27a2
Tmem223
Bmp2k
Rhpn2
Adgrv1
Slc25a23
Foxi2
Tha1
Gabrg3
Slc9a3
Gjd3
Sept9
Cfap54
Kif17
Tmc5
Gipc2
Bend3
Slc35g1
Tarbp1
Bmp8a
Wnk4
Efs
Vps25
St6gal2
Lmx1a
Tacc2
Spag4
Mir101c
Hoxb7
Map7
Pax9
Satb1
Zfp296
Ablim2
Spata18
Cep126
Rimkla
Islr
2810468N07Rik
Slc35c1
Slc35f2
4930520O04Rik
Intu
Tmem135
Nkx2-9
Cd24a
Zfp667
Eomes
Aph1c
Ctnnal1
Rasal1
Cend1
Tubb2b
Zbtb7a
Nrg4
Mamstr
Gm2011
Mink1
Amdhd1
Gnpnat1
Bloc1s2
Ikzf4
Psd
Ung
Pgbd5
Rbm11
Ntng2
Gcnt4
Pnma1
Igf2os
Six3os1
Itga4
D930020B18Rik
Batf3
Tspan2
Gck
Nbea
Rab12
Otx2
Unc13b
Palld
Nipal3
1500011B03Rik
Vsx2
Tacc1
Trim47
Usp10
Pax6os1
Tspan12
Adora1
Mir7033
Xk
Ap1s3
Syndig1l
Golga7b
Gm15934
Slc6a17
Ppp1r3d
Map3k5
Fads6
Pax1
Disp1
Ucp2
Tmem144
Dpyd
Kcnv1
Camk2n2
Cacng5
Prickle1
Fam163b
Slco2a1
Col15a1
Nrxn3
Pitpnm1
Cttnbp2
Fcho1
Rinl
Mbd1
2010300C02Rik
Naaa
Nudt16
Gpr27
Sp6
Cdc42bpg
Cdkl1
Igf2bp1
Snip1
Kcnip3
L3mbtl1
2810459M11Rik
Nes
Gm2027
Ppp1r16b
Fat3
Megf6
Sh2d5
Rassf2
Jhy
Shtn1
Dubr
A930016O22Rik
Tgfb1
Lyl1
Mast1
Bhlhe22
Ppm1l
Slc22a23
Pdgfa
Akain1
Anks1
Trim68
Ero1lb
Syngr1
Rgs9bp
Zic2
Ppl
Lekr1
Paox
Abhd15
Gpr75
Cfap77
Wnt4
Sned1
Dsp
Spa17
Scg3
Ace
Ece2
Abca14
Chrna3
St8sia2
Hck
1600014C23Rik
Thsd1
Nefh
Slc13a5
Nxph4
Prkag2
Nol4l
Sytl2
Plekhd1
Tdrd6
Gad2
Fgf11
Hmcn2
Fbxl7
Sigirr
1700001O22Rik
Rrad
Fzd10os
Rbm38
Ppfia3
Syk
Efna3
Pcdh7
Smagp
Dnah10
A930011G23Rik
Svop
Slc2a13
Prlhr
Sowahc
Btbd11
Bambi-ps1
Trmt9b
Rgs7
Slc25a1
Tbx2
Ccdc113
Slc7a10
Pou3f1
Zfp382
Pwwp2b
Gatm
Ddit4l
Pgbd1
Hoxb13
Ndrg4
Dmbx1
Lrp2
Isl1
Tacstd2
Penk
Smpd1
Lrrc26
Kcnd3
Slc35d3
Fstl4
Rasgrp2
Kcnb1
Wnt9b
P4htm
Notum
Smarca2
Ptprn2
Cacng2
Rasgrp1
Kcnn1
Trim62
Smoc2
Gldn
Slc47a2
Cyp2r1
Ankrd60
Htatip2
Pde4dip
Epop
Sfmbt1
Fgf4
Sox8
Papln
Phlda2
Gpr176
Rab40b
Qrich2
Aldh1b1
Icosl
Mesp2
Cul9
Tmem132e
Snap91
Dgkz
Dkk2
Lepr
She
Kcnb2
Gm5617
Efr3b
Wnt11
Creld1
Hapln2
Mnx1
Bspry
Dll3
Optn
Chdh
Pou4f2
Dab2ip
Rusc1
Lrrc8d
Lpar3
Adamts18
Tmem132c
Apba2
Prkcq
Slc37a1
Kank1
Kcnq4
Etfbkmt
Rbfox3
Calca
Sertm1
Slc22a3
Prrt3
Rbp4
Slc12a5
Sez6l
Sept5
Smtnl2
Klhdc9
Kcnab3
Galr1
Cmya5
Gcgr
Chst8
Erfe
Gm27217
1110032F04Rik
Zbtb42
Pak6
Frzb
Ptprt
Tmc8
Adamts3
4930404N11Rik
Adap1
Ncald
Fxyd6
Cdcp1
Vstm2b
Tjp3
Cacnb4
Nebl
Tox
Rspo4
Parvb
Mpp3
Gmpr
Amn
Nhsl1
9330182L06Rik
Rac3
Dmrt3
Plagl1
Baiap3
Tekt1
Hmga1
Spint2
Npepps
Zfp536
Cerkl
Sema4f
Rgs9
Wscd1
Bok
Synm
Epb41l3
Galnt13
Plxdc1
Nlrx1
Gca
Grin3b
Slc7a2
Soga3
Foxb2
Scn5a
Vstm2a
Tppp
Zdhhc22
Dync2h1
Olfm2
Lrrc3
Crip2
Slc6a20a
Gpr146
Hmx2
Ano4
Slc4a11
Adrb3
Bcor
Epha5
Tspan33
Hspb9
Crtac1
Slc22a21
Bcl6b
Kcna6
Tnfaip2
Lrp4
Gm5294
Unc13d
Ptgr2
Catsperz
Tmem121b
Bscl2
Zfp879
Hey1
Mfrp
Csf2ra
Notch1
Dll1
Slc30a3
Ctsa
Itgbl1
Tnik
Lama1
Matk
Grm6
Ccdc105
Slc6a5
Hoxd8
Rims3
Kcns3
Nhlrc1
Bhlha9
Zfp810
Ptprm
Ccdc3
Tmod1
Kif5c
Vax1
Slc25a21
Lrrc2
Diras2
Slc43a1
Crybg1
Zic4
Bcl2
Aire
Evpl
Ddx25
Gng4
Pak1
Slc1a2
Ptpru
Cdh7
Hykk
Tfap2c
Gabra5
Irx4
Ago4
Cd248
Gpr88
Map1a
1810019D21Rik
Gm266
Ltc4s
Spsb4
4931428F04Rik
Cemip
Stac2
Prex2
Zfp64
Nav2
Rgs17
Med12l
Fam83g
Slc35g2
Rbm46os
Ankrd34a
Spint1
Rassf10
Ppm1n
Rnf39
Cnnm2
Bdnf
Cap2
Col2a1
Bcl11a
9530059O14Rik
Epcam
Syngr3
Plvap
Pax2
Fam189a2
Adamts2
Npr3
Cpne5
Ccdc141
Fmnl1
Epas1
Hs3st2
Fev
Shisa2
Matn2
Pde5a
Ajm1
Car8
Clgn
Slpi
Vstm4
Rcsd1
Acvr2b
Rasl2-9
Cbln4
Scrt1
Kcnc2
Ccne2
Unc5c
Raver2
Rasef
Dlk2
Plcb2
Htr1d
Kirrel3
Hs3st6
Kl
Car2
Sptbn1
Ptprb
Lamc2
Pfn2
Ppfia2
Kcna1
Nim1k
Adra1d
Fbn1
Kif26a
Tmem163
Fndc1
Mapk8ip1
Plppr1
H2-T-ps
Fbxo44
Sdk2
Hes6
Tcerg1l
Ccdc125
Clic5
Chrm3
Trpv4
Ttc9
Zkscan2
Ky
Mmp17
Slc24a2
Stx4a
Grm8
Tmie
Cnih3
Rflna
Chgb
Tnfrsf19
Prdm16
Pparg
Reep6
Sec31b
Sowaha
Gpr135
Lhx6
Celsr2
Aatk
Ltbp3
Col9a3
Vgf
Tmc7
Lgr6
Gm10710
Shox2
Podxl
Ccdc106
Lhx2
Dnmt3b
Nptx2
D630044L22Rik
Sgpp2
Syt12
Kbtbd12
Fsd1l
Evx2
2610524H06Rik
Fbxl21
Trpc4
Soga1
Gm10649
Slc16a7
Glt28d2
Rnf182
Dpp4
Lxn
Npw
Mycs
Foxl2
Kcng3
Dlc1
Catsperg1
Ppp4r4
9530082P21Rik
Otop3
Phldb1
Rgs6
Lhx8
Lin7a
Rprm
Calb2
Nkx3-1
Fat4
Arhgef26
Shisa6
Specc1
Fgf12
Fam78a
Fstl5
Ccna1
Nkapl
Riiad1
Sema3d
Sobp
Nr0b1
Coch
Plcl2
Gad1
Adora2a
Amigo1
Lad1
Tmem45b
Bmyc
Bmp8b
Rbm46
Msc
Gsc2
Oxtr
Rreb1
Prtn3
Trabd2b
Nr4a3
Dpy19l2
Ctsf
Stxbp5l
Tafa2
Tpbgl
Marveld3
Ngb
Htr6
Atg16l2
Elavl2
2410017I17Rik
Nos1ap
Insm1
Tmcc3
Cybrd1
Mroh5
Hes2
Htr4
Alpl
Rem1
A730035I17Rik
Pcdh15
Prph
Tmem132b
Gm23450
Dram1
Mt3
B3galt6
Gm14169
Trp53i11
Ly6g6c
Elavl4
Pclo
Srd5a2
Mir152
Vgll2
Ankrd42
Gm2694
Hoxb1
Chsy3
Slain1
Gna14
Prokr2
Itgb4
Nrxn2
Kdm2b
Fbxl16
Aldh1a3
Tunar
Ccdc90b
Bmp3
Sv2a
Fn1
Hhex
Cplx2
Syt14
Gstt2
Mapre2
Spock1
Cldn3
Rasd1
Galnt16
Ccnjl
Hpcal4
Gucy2e
Marveld2
1110004F10Rik
Sema5b
Paqr9
Barx2
Elovl7
St8sia5
Alx1
Syt17
Fibcd1
Mdfi
Wdr24
Lpo
St6galnac5
Ttc6
Crispld2
Lrrc71
Hs3st5
Foxp2
Robo1
Rnf144b
Rsph1
Ffar4
Cpm
Otud7a
C2cd4c
Sgsm1
Ntn3
Mcoln3
Cebpa
Slc27a3
Myo16
Igfbpl1
Pth2
Plin5
Carmil2
Pelo
Shisa3
Tspan18
Rasl11a
Lmx1b
Il10ra
Dgkb
Gm30731
Usp43
Them6
Fgfr2
Anapc7
Kcnk12
Cpeb1
Hs3st3a1
Tmbim4
Rasl10a
Cldn6
Dlk1
Gdf7
Src
Ppp1r36
Syt10
D130043K22Rik
Crhr1
Ascl2
Thbd
Rprml
Tbx21
Slc24a4
Drd2
Aloxe3
Plekhb2
Zfp512b
Rasgef1b
Efhd1
Arl5c
Arc
Eepd1
Chadl
Lbhd2
Gal
D130017N08Rik
Usp51
Rbpms2
Dmrt1i
Cadm1
Pawr
Myrip
Ntm
Ppp1r26
Msx2
Ccdc114
Hunk
Kcnh2
Slc16a3
Kcnmb4os2
F11r
Ctsh
Tspoap1
Slc6a3
Cyp7b1
Wt1
Il4i1
Kcnj10
Mme
4930557F10Rik
Kcnh3
Avpr1a
Mir9-3
Slc26a4
Mospd4
Isl2
Cracr2b
Gm2061
Pgr
Sulf2
Ppp1r3c
Ecel1
Rap1gap2
Adcy7
Tpm3
Heyl
Pde8b
Gpr62
Bicdl1
Gnal
Slc5a5
Kcnt1
Vwa5b2
Mmp15
Irx1
St8sia6
Lgr5
Fras1
9530080O11Rik
Wnt5b
Mast4
D030025P21Rik
Nlrp6
Sorcs1
Car7
Gja3
Mapk11
Hs3st4
Ripply2
Ssbp4
Ltbp1
Rasl10b
Fgf2
Unc93b1
Nkx6-1
Klrg2
Anks6
Snai3
Ltk
Znrf4
Bhlhe23
F2rl1
Pyy
Gpr26
B3gnt3
Wnt7a
Plcxd1
Shisa7
Tbk1
Larp6
Dlgap2
Sorcs2
Cacnb2
Arhgef17
Lrrd1
Hpse
Trpc1
Foxf1
Khdrbs2
Slc25a48
Spag1
Cmtm8
Kcna3
Dact2
Cyb561
Gm12339
Ntsr2
Med31
Artn
Galnt6
Fam131a
Sstr4
Slc16a12
Gpr153
4930444P10Rik
Tmem150c
Efcab9
Moxd1
Barx1
Rapgefl1
Irs3
Crppa
Foxn4
Bcorl1
Igf2
Foxl1
Adap2
Slc7a14
Slc9a7
Inpp4b
Tm6sf2
Oasl1
Nrarp
En2
Zdhhc14
Mesp1
Tub
Kcne3
Stk33
Phactr2
Pitx1
Enpp4
Rcan2
Bmp6
Npbwr1
Hsd11b2
Ngfr
Trim2
Disc1
Dock10
Lrfn2
Mir1247
Sfrp4
Tmem30b
Mgat5b
Egflam
Lef1
Lhx1
Pxylp1
Hs6st3
Kbtbd11
Zfp711
Scamp5
Tshr
Foxe1
Kcnk9
Cdh23
Tmem229a
Haglr
Mapk13
Cacna2d2
Il27ra
Klf3
Ndrg2
Slc17a6
Mir124a-3
Csmd1
Paqr6
Glrb
Scube2
Fam107a
Tcam1
Kcnh1
Fam228b
Pax5
Hs3st3b1
Entpd2
Cdh20
Rgs20
Agap1
Prob1
Gm8909
Rbm20
Nell2
Ncln
Oxr1
Slc24a3
Tgfbr3l
Eps8l2
Gfra1
Derl3
Adamts8
Lrrc10b
Kcng1
Iqank1
H2-T3
Erich2
Opcml
Nos2
Spats1
Hhipl1
Patj
Slc16a11
Plxnc1
Podn
Cited1
Dusp26
Tmem136
Slc35f4
Fnbp1l
Trpc3
Plxnd1
Pou3f2
Vsig10l
Fscn2
Insm2
Tcf24
Ptpn13
Gp1bb
Piezo2
Serinc2
St8sia1
Atp6v1c2
Timp3
Dlx3
Pde3b
Tdrkh
Gpr160
Rundc3a
Amph
Tenm4
Ch25h
Rasal3
Neurod1
Aqp5
Sv2c
Nkx6-2
Ocln
Prelid3a
Mir6538
Nppc
Pax8
Galnt12
Smoc1
Itga9
Tox3
Cck
Krt7
Nfyb
Gm15908
2210016F16Rik
Sncb
Slc1a1
Pdlim4
Nxph3
Kcnk15
Ckb
Cds1
Pard3b
Pkdrej
Shank1
Sh3d21
Zfp804a
Kcnc1
1700124L16Rik
Bhlha15
Mpv17l
Cldn7
Ptf1aos
Pllp
Thrb
Sh2d3c
Gkap1
Slc16a9
Myh7b
2021-03-10
Rell2
Mal
Rad51ap2
Sypl2
Prr18
Grip1
Stk32c
Ranbp17
Sntb1
Klf12
Gnai1
Rab11fip4
Vldlr
Myo7a
Meioc
Stox2
Mest
Galntl6
St6galnac2
Syne1
Hecw1
Mir1199
Card10
Shisa8
Paupar
Olfr94
Ap3b2
Kcnip4
Lrp8
Acot3
Igsf9
Sowahb
Gpr25
Kcnk13
Enpp1
Pantr2
Zfp791
Cdx2
Ism2
Ppara
Omp
Kcnip2
Clmn
Fbll1
Glis1
Tenm3
Plpp4
Six6
Jakmip1
Prkcz
2021-03-03
P3h2
Runx1t1
Alk
Thsd4
Arhgdig
Stmn2
Col26a1
Gprc5c
Pde8a
Foxd2
Wnt2b
Npas1
Xkr7
Srms
Lipe
Daxx
Large2
Dab1
Tesc
Fbrsl1
Ncf1
Arnt2
Cpz
Gm15723
Cited4
Gm16136
Plekhg4
Pls1
Adgrb1
Homer2
Etl4
Bmp2
Bnc1
Ank3
Cbx4
Cldn34c1
Ostm1
1700113H08Rik
Dok6
H2-Q10
Sema6d
Cnksr2
Wnt6
Sptb
Msi1
Fam81a
Sfrp5
Atp4a
Pom121l2
Pax7
Pld6
Scg5
Ccdc85a
Flt1
Npr1
Rasd2
Dkkl1
Vwce
Frmpd1
Cyp26a1
Rarres1
Spata32
Wnt10b
Cadm4
Ripor2
Sfrp2
Pkp1
5033428I22Rik
Snord37
Pear1
Olfr1372-ps1
Rab3c
Grid1
Ascl1
Ybx2
Kcnq1
Mycn
Syt6
2900079G21Rik
Kcns1
Mir8104
Mcidas
Gipc3
Dcdc2a
A4galt
Ret
Fermt1
Nrg3
Hhip
Mycbpap
Pgap2
Kcnk2
Fam78b
Cyp27b1
Ank2
Hoxd13
Dazap1
Pde2a
Cacna2d3
Gpr150
Gsc
Htra3
Tpd52
Tradd
Abcb9
Bfsp1
Bmp7
Lrrc3b
Unc5d
B3glct
Syn1
Tmtc2
Dsg2
Itga2
Rspo2
Zfp709
Grb10
Fgfr3
B3gat2
Neurod2
Tfr2
Hrh3
Arhgap29
Sept3
Sh3gl3
Pgm5
Kremen2
Myocd
Hspb1
Zcchc3
Gata5
Sez6
Galnt17
Iqsec3
Cabp7
Cpeb3
Drd4
Fam110c
Adam12
Ccdc13
Ankrd33b
Prkg1
Gm53
Tafa5
Tmem132d
Pgf
Sox30
Myo10
Ghsr
Zic5
Plppr5
Scx
Nrg1
Rasgrf2
Gm11549
En1
Rai2
Utf1
Sox2
Sort1
Ablim1
Tlx2
Susd1
C130080G10Rik
Hapln4
Tlx1
Slc9a2
Nr5a2
Pheta2
Cdc14b
Caln1
Emilin3
Jakmip3
Bean1
Htra4
Lin28b
Speg
Vipr2
Sim1
1010001N08Rik
Zyg11a
Chrna4
Lsr
Pdx1
Prkce
Gm10584
Olig1
Col12a1
Tmem179
Plekha7
Fabp3
Ric3
Mdk
Sntg1
Dock3
Sall3
Nkx1-1
Megf11
Clstn2
Rad51c
Pde4b
Adam33
1110017D15Rik
Prrt1
C530008M17Rik
Slc35f3
Sim2
Gpx7
Tbc1d1
Bves
Alx3
Mir3093
Hmx3
Usp13
Susd4
Six3
Lhx5
Prss50
Frmd4b
Nell1
Pnldc1
Bcl3
Creg2
Fzd1
Dmrt1
Ppp1r14c
Gtpbp10
Slc8a2
Sphk1
Cldn23
Ctbp2
Kcnip1
Zswim5
Gas6
Tbx5
Esrrg
Tmem114
Tcf7
Zfp423
Foxc2
Wnk2
Ovol1
Adcy3
Bcl2l11
Mixl1
Lpcat2
Mab21l1
Slc40a1
Igfbp3
Tbx1
Pfn3
Ntng1
Gm9748
Cfap99
Ube2ql1
Sfrp1
Gpc5
Chga
Bend6
A730020E08Rik
Sstr2
Sox2ot
Cdh4
Ntn1
Mir1966
Dgkg
Lpl
Pde10a
Insyn2a
Neurog2
Fgf3
Kcnk10
Lrrc7
Caskin1
Gldc
Grin1
Srrm4
Prom1
Zbtb7c
Mypop
Odf3b
Uchl1os
Slit1
Zfp503
Tacr3
Fam189a1
Irx6
Hsd17b1
Nrn1
Arhgef4
Sipa1l2
Zmat4
Efcc1
Cnr1
Mir6991
Abhd16b
Ucn
Emid1
2810405F15Rik
Slc18a3
Esrrb
Mir129b
Parp12
Mapk12
Galnt9
Capn12
Pdgfb
Dnm1
Gm9899
Prdm13
Lonrf2
Lims2
Epha10
Sox7
Dio3
Egr4
Kctd8
Pcdhac2
Rtn4r
Sox17
Plaat5
Cldn10
Dbx1
Tfcp2l1
Col27a1
Otp
Fam43b
BC039771
Pld5
Mir8109
[truncated: 418 more rows]
