# Supplementary material for: 2cChIP-seq and 2cMeDIP-seq: The Carrier-Assisted Methods for Epigenomic Profiling of Small Cell Numbers or Single Cells
Source: Int J Mol Sci. 2022 Nov 12;23(22):13984. doi: 10.3390/ijms232213984 (PMC9692998; doi:10.3390/ijms232213984)
Supplement: Supplementary file 1 [file ijms-23-13984-s001.zip › Table S6.xlsx]

## Sheet: lambda DNA PCR primers
Table S6. PCR primer information
2-kb lambda DNA fragment PCR primers
Names	Sequences (5' - 3')
Forward	TGTGGGGTGAATATGGCAGT
Reverse	CGTCGATTTGGTGCCGTAAT

## Sheet: MeDIP-qPCR primers
Table S6. PCR primer information
Primer information for MeDIP-qPCR
Names	Sequences (5' - 3')
Control-Forward	TGCAGAATTCCTCGTTGACA
Control-Reverse	GGCTCAGGGGGAAAATAAGA
Bmp2-Forward	CCAGCTAACGCAGAACGTC
Bmp2-Reverse	AAGGCTGCTGCTGTCGTC
Slc6a20a-Forward	TCTGGCACAGGTAAGGGAAG
Slc6a20a-Reverse	AGAAGGCACGGCCTCAGT
Scaf1-Forward	CGCTCGTCAGCACTCAGAC
Scaf1-Reverse	CATCAAACGGACCATCAC

## Sheet: RT-PCR primers
Table S6. PCR primer information
Primer information for RT-PCR of differentiated FGSCs
Names	Sequences (5' - 3')
Oct4-Forward	AGCTGCTGAAGCAGAAGAGG
Oct4-Reverse	GGTTCTCATTGTTGTCGGCT
Mvh-Forward	GCCGTGGAGGATTTGGTCTA
Mvh-Reverse	AAGTGTCACCATTGCCTGAA
Fragilis-Forward	GTTATCACCATTGTTAGTGTCATC
Fragilis-Reverse	AATGAGTGTTACACCTGCGTG
Stra8-Forward	TGTCGAAGGTGCATGGTTCA
Stra8-Reverse	TGAAGAGCCCTACCAGGGTG
Scp3-Forward	ATGATGGAAACTCAGCAGCA
Scp3-Reverse	GCATGCCTCTTAGCTAATGTTTT
Gapdh-Forward	TCAGGAGAGTGTTTCCTCGTC
Gapdh-Reverse	ACAAGCTTCCCATTCTCGGC
